# Supplementary material for: The role of adenocarcinoma subtypes and immunohistochemistry in predicting lymph node metastasis in early invasive lung adenocarcinoma
Source: BMC Cancer. 2024 Jan 29;24:139. doi: 10.1186/s12885-024-11843-4 (PMC10823663; doi:10.1186/s12885-024-11843-4)
Supplement: Supplementary file 1 — Additional file 1. [file 12885_2024_11843_MOESM1_ESM.csv]

ID	Lymph_Node_Metastasis	Hypertension	Diabetes	COPD	Blood_Type	Albumin	Lymphocyte	PNI	Neutrophil	Eosinophil	Basophil	Monocyte	Erythrocyte	Hemoglobin	Platelet	NLR	PLR	MLR	dNLR	NLPR	SIRI	AISI	SII	Blood_Sugar	Complement_C1q	LDH	SA	x5_nt	Pro_GRP	SCC	Cyfra21_1	CEA	CA125	NSE	Gender	Age	BMI	Smoking_History	FEV1._predicted	MVV._predicted	ASA	Maximum_Diameter	Location	Shape	Spiculation	Cavitation_Sign	Calcification	Vascular_Penetration_Sign	Pleural_Adhesions
2	1	0	0	0	1	65.9	2.01	75.95	5.38	0.02	0.03	0.5	5.73	181	180	2.6766	89.5522	0.2488	2.1016	0.0149	1.3383	240.8955	481.791	5.41	215.2	233	58.1	6	41.96	1.97	2.32	2.32	10.72	19.45	1	40	29.75	1	113.97	132.11	2	2	1	1	1	0	0	0	1
10	0	1	0	0	3	62.4	1.65	70.65	3.24	0.05	0.02	0.28	4.96	149	191	1.9636	115.7576	0.1697	1.62	0.0103	0.5498	105.0153	375.0545	4.99	191	220	58.1	4	41.96	1.97	2.32	2.32	10.72	19.45	1	56	20.76	1	102	110.7	2	1.1	1	0	0	0	0	0	1
13	0	0	0	0	0	64.5	0.94	69.2	0.88	0.03	0.02	0.14	3.17	102	145	0.9362	154.2553	0.1489	0.7788	0.0065	0.1311	19.0043	135.7447	4.49	106.9	192	42.6	2	14.62	1.3	1.47	6.63	26.7	11.6	1	55	21.15	1	88.94	86.5	2	1.5	1	1	1	1	0	0	1
14	0	0	0	0	1	62.2	1.22	68.3	2.49	0.08	0.03	0.37	4.65	154	236	2.041	193.4426	0.3033	1.4647	0.0086	0.7552	178.2187	481.6721	5.5	167.9	160	54.9	3	41.29	1.1	3.37	9.83	13.1	18	1	60	21.45	1	96.83	98.27	2	1.4	1	1	1	0	0	1	1
15	0	1	1	0	0	59.4	1.56	67.2	4.07	0.04	0.01	0.41	4.53	121	196	2.609	125.641	0.2628	2.0149	0.0133	1.0697	209.6572	511.359	5.39	138.6	169	56.5	3	40.9	0.6	2.85	3.05	7.15	15.5	0	71	26.48	0	119.07	107.2	2	1.2	1	1	1	0	0	0	0
17	0	1	0	0	1	58.6	0.91	63.15	4.27	0.03	0.02	0.35	4.76	144	342	4.6923	375.8242	0.3846	3.2595	0.0137	1.6423	561.6692	1604.7692	6.02	233.9	184	59.8	3	31.98	0.5	1.28	1.6	8.28	16	1	66	27.38	0	85.15	115.88	3	1.1	1	1	1	1	0	1	0
18	0	0	1	0	3	60	1.68	68.4	2.63	0.08	0.02	0.41	4.19	136	156	1.5655	92.8571	0.244	1.2009	0.01	0.6418	100.1279	244.2143	8.54	196	200	55.8	8	53.41	0.6	2.93	3.15	8.39	16.2	0	74	28.25	0	122.68	115.91	2	0.7	1	0	0	0	0	0	0
19	0	1	0	0	0	58.3	1.3	64.8	3.71	0.03	0.05	5.9	4.4	138	336	2.8538	258.4615	4.5385	0.5096	0.0085	16.8377	5657.4646	958.8923	5.56	208.7	268	60.1	5	24.22	0.6	1.51	16.1	48.8	24	0	74	33.65	0	115.09	102.05	2	1.8	1	1	1	0	0	1	1
22	0	0	0	0	3	59.9	1.31	66.45	4.02	0.06	0.03	0.2	3.94	126	267	3.0687	203.8168	0.1527	2.5125	0.0115	0.6137	163.8687	819.3435	4.81	186	165	42.7	4	41.96	1.97	2.32	2.32	10.72	19.45	0	45	21.45	0	126.9	113.9	2	0.9	1	1	1	1	0	0	0
24	0	0	0	0	1	63.2	1.94	72.9	2.16	0.16	0.01	0.34	4.81	150	168	1.1134	86.5979	0.1753	0.8816	0.0066	0.3786	63.5975	187.0515	8.36	148.6	186	52.4	3	41.96	1.97	2.32	2.32	10.72	19.45	1	49	29.74	0	95	110.2	2	1.2	1	1	1	1	0	0	1
25	0	0	0	0	3	61.3	3.05	76.55	4.46	0.23	0.07	0.55	4.61	147	312	1.4623	102.2951	0.1803	1.1436	0.0047	0.8043	250.9298	456.2361	5.69	167	207	52.9	5	29.36	0.4	2.73	1.08	11.1	20.7	0	67	26.04	0	118.63	102.78	2	2	1	1	1	0	0	1	1
27	0	1	0	0	0	60.8	1.45	68.05	1.85	0.14	0.05	0.35	4.55	138	191	1.2759	131.7241	0.2414	0.9296	0.0067	0.4466	85.2914	243.6897	5.2	174.1	242	49.5	5	37.9	1.1	1.12	3.56	8.5	18	0	64	24.13	0	115.6	99.4	2	2	1	1	1	1	0	0	0
28	1	0	0	0	3	52.4	1.09	57.85	2.2	0.11	0.02	0.32	4.09	132	136	2.0183	124.7706	0.2936	1.4286	0.0148	0.6459	87.8385	274.4954	4.54	202.6	168	64.9	4.25	41.64	1.5	2.81	2.44	12	13.2	1	57	24.39	1	71.4	84.7	2	2	0	1	1	0	0	1	1
34	1	1	0	0	1	57.6	1.04	62.8	2.11	0.05	0.02	0.2	4.08	122	144	2.0288	138.4615	0.1923	1.6107	0.0141	0.4058	58.4308	292.1538	5.97	272.1	236	79.7	4	54.42	1.4	4.51	2.5	23	30.9	1	71	23.05	1	69.78	91.65	3	1.5	1	1	1	0	0	0	1
36	0	0	0	0	2	61.3	1.51	68.85	2.49	0.03	0.01	0.44	3.6	113	184	1.649	121.8543	0.2914	1.2513	0.009	0.7256	133.5036	303.4172	4.7	150.1	189	46.2	3	49.62	0.7	2.46	1.97	6.82	12.7	0	51	22.27	0	101.3	95.26	1	1.8	1	1	1	0	0	0	0
38	1	0	1	0	3	57.8	2.64	71	2.93	0.23	0.03	0.34	3.86	118	261	1.1098	98.8636	0.1288	0.9043	0.0043	0.3773	98.488	289.6705	7.11	186.5	232	57.1	3	48.08	0.6	1.35	3.4	11.1	16	0	66	26.37	0	123.47	97.78	2	1.5	1	1	1	0	0	0	1
41	0	1	0	0	0	58.9	2.52	71.5	2.36	0.09	0.04	0.4	4.61	142	256	0.9365	101.5873	0.1587	0.7738	0.0037	0.3746	95.8984	239.746	5.48	236.8	213	55.9	4	41.96	1.97	2.32	2.32	10.72	19.45	0	56	25.48	0	128.6	113.7	2	1.1	1	1	1	1	0	0	1
42	1	0	0	0	1	59.5	1.49	66.95	2.02	0.55	0.01	5.8	4.86	150	241	1.3557	161.745	3.8926	0.2573	0.0056	7.8631	1895.004	326.7248	4.48	167.1	244	54.7	4	41.96	1.97	2.32	2.32	10.72	19.45	0	70	26.03	0	113.9	104.8	2	1.3	1	0	0	0	0	1	0
44	0	0	0	0	0	61.2	2.14	71.9	2.66	0.15	0.04	0.44	4.29	134	248	1.243	115.8879	0.2056	0.9603	0.005	0.5469	135.6351	308.2617	5.18	199.9	205	58.7	6	28.22	0.8	1.39	0.69	9.63	15	0	53	24.97	0	105.15	106.8	2	1.3	1	1	1	0	0	0	0
45	0	0	0	0	1	62.5	2.04	72.7	2.47	0.3	0.01	0.33	5.09	156	193	1.2108	94.6078	0.1618	0.9216	0.0063	0.3996	77.1149	233.6814	5.7	155.4	175	49.4	3	31.11	0.8	2.08	1.46	15.6	23.4	1	70	28.68	0	117.59	86.75	2	2	1	1	1	1	0	0	1
46	0	0	0	0	2	61.6	1.87	70.95	3.92	0.2	0.06	0.5	5.29	119	178	2.0963	95.1872	0.2674	1.4905	0.0118	1.0481	186.5668	373.1337	5.2	175.2	122	46.2	3	41.96	1.97	2.32	2.32	10.72	19.45	0	44	21.26	0	109	106.7	1	1.5	1	1	1	0	0	0	1
47	0	1	1	0	1	58.9	1.38	65.8	3.16	0.22	0.04	0.47	4.4	143	167	2.2899	121.0145	0.3406	1.4976	0.0137	1.0762	179.7307	382.4058	9.17	166.4	163	60.7	4	41.96	1.97	2.32	2.32	10.72	19.45	0	76	28.23	0	112.86	117.97	2	1.3	1	1	1	1	0	0	1
48	0	0	0	0	1	59.6	2.44	71.8	2.45	0.13	0.04	0.36	4.12	122	215	1.0041	88.1148	0.1475	0.8249	0.0047	0.3615	77.7172	215.8811	4.82	190	168	54	4	26.59	0.6	2.27	1.41	4.56	15.8	0	56	25	0	109.31	84.45	1	1.2	1	1	0	0	0	1	1
49	0	0	0	0	1	58.5	2.75	72.25	2.73	3.4	1.1	11.4	4.37	130	290	0.9927	105.4545	4.1455	0.1464	0.0034	11.3171	3281.9564	287.8909	5.19	201.9	164	54.3	3	29.94	0.8	0.65	2.07	17.2	11	0	39	22.58	0	95.42	88.66	1	0.8	1	1	1	0	0	0	1
53	0	1	1	0	1	60.3	0.82	64.4	2.86	0.6	0.02	0.34	4.56	152	121	3.4878	147.561	0.4146	1.6067	0.0288	1.1859	143.4883	422.0244	13.2	180.9	264	55.3	5	41.15	1.4	2.49	3.93	10.4	14.1	1	75	25.71	0	119.93	109.5	2	1.6	1	1	1	0	0	0	0
57	0	0	0	0	1	60.1	1.29	66.55	2.31	0.04	0.02	0.4	3.94	126	208	1.7907	161.2403	0.3101	1.32	0.0086	0.7163	148.986	372.4651	5.58	175.5	168	49.7	4	41.96	1.97	2.32	2.32	10.72	19.45	1	74	29.07	0	101.21	88.01	2	1.2	1	1	1	0	0	0	1
58	0	0	0	0	1	60.2	1.5	67.7	3.04	0.03	0.02	0.26	4.79	125	231	2.0267	154	0.1733	1.6796	0.0088	0.5269	121.7216	468.16	5.56	198.6	158	57	4	34.64	0.5	2.57	3.07	7.33	9.53	0	31	20.23	0	118.92	120.05	1	1.2	1	0	0	0	0	1	1
60	0	1	0	0	1	59.9	2.54	72.6	4.98	0.18	0.04	0.73	4.1	124	396	1.9606	155.9055	0.2874	1.4269	0.005	1.4313	566.7789	776.4094	5.48	211.4	181	64.6	4	42.89	1	1.48	1.62	17.3	12	0	67	26.84	0	73.03	55.97	3	1.7	1	1	1	0	0	1	0
61	0	0	0	0	3	61.2	1.29	67.65	3.23	0.71	0.06	0.51	4.45	146	241	2.5039	186.8217	0.3953	1.2568	0.0104	1.277	307.7514	603.4341	5.52	199.6	182	61.8	6	49.33	1.5	3.03	1.79	31.8	11.2	1	64	23.88	0	125.01	100.58	2	1.3	1	1	0	0	0	1	1
62	0	0	0	0	2	57.1	2.18	68	3.85	0.15	0.03	7.3	4.42	135	203	1.7661	93.1193	3.3486	0.3986	0.0087	12.8922	2617.117	358.5092	5.1	231.3	283	60.7	8	41.33	1.1	1.89	1.87	6.71	12.4	1	52	25.97	0	94.04	108.81	2	1	1	0	1	0	0	1	0
63	0	0	0	0	1	61	1.85	70.25	3.61	0.09	0.02	0.37	5.66	165	242	1.9514	130.8108	0.2	1.5494	0.0081	0.722	174.724	472.227	5.54	181.6	190	58.9	4	29.15	0.9	3.96	2.75	11.2	17.1	1	66	31.02	1	52.49	51.36	2	1.5	1	1	1	1	0	1	1
66	0	1	1	0	1	68.5	1.24	74.7	1.79	0.1	0.01	0.26	4.3	122	270	1.4435	217.7419	0.2097	1.1118	0.0053	0.3753	101.3371	389.7581	6.93	153.2	149	41.1	2	35.63	0.5	2.43	2.12	5.97	14.7	0	65	22.67	0	110.42	104.82	2	1	1	1	1	0	0	0	0
67	0	0	0	0	2	66	0.77	69.85	3.16	0.09	0.03	0.36	4.81	154	225	4.1039	292.2078	0.4675	2.528	0.0182	1.4774	332.4156	923.3766	4.34	155.1	193	52.7	3	36.11	1	2.54	2.85	9.47	24	1	54	24.22	0	88.41	92.34	2	0.9	1	1	1	0	0	0	1
68	1	0	0	0	1	65	1.5	72.5	2.82	0.07	0.02	0.39	4.72	159	192	1.88	128	0.26	1.4242	0.0098	0.7332	140.7744	360.96	4.53	212.3	241	49	4	41.96	1.97	2.32	2.32	10.72	19.45	1	63	27.14	1	108.26	148	2	2	1	1	1	0	0	1	1
71	0	0	0	0	1	60.1	1.76	68.9	2.83	0.07	0.02	0.41	4.31	142	224	1.608	127.2727	0.233	1.2522	0.0072	0.6593	147.6745	360.1818	5.25	150	220	53.4	5	36.02	0.9	2.34	2.43	11.7	11.6	1	65	25	0	111.64	81.86	2	1.4	1	1	1	0	0	0	0
73	0	0	0	0	2	32	1.31	38.55	3.6	0.02	0.05	0.39	4.69	121	389	2.7481	296.9466	0.2977	2.0339	0.0071	1.0718	416.913	1069.0076	5.45	173.4	195.89	54.03	4.25	41.96	1.97	2.32	2.32	10.72	19.45	0	48	27.85	0	99.95	135.85	1	1.3	1	1	1	1	0	1	0
78	0	1	0	0	1	65.1	1.86	74.4	4.71	0.07	0.06	0.72	3.99	123	228	2.5323	122.5806	0.3871	1.738	0.0111	1.8232	415.6955	577.3548	4.48	143.1	195	52.4	4	41.96	1.97	2.32	2.32	10.72	19.45	1	52	31.18	1	103.84	126.14	2	1.5	1	1	1	0	0	0	0
82	0	0	0	0	0	53.1	2.3	64.6	3.79	0.08	0.03	0.42	5.09	142	241	1.6478	104.7826	0.1826	1.3392	0.0068	0.6921	166.793	397.1261	5.44	199.9	160	65.3	4	41.96	1.97	2.32	2.32	10.72	19.45	0	64	24.97	0	140.03	132.92	2	1.5	1	1	1	0	0	0	1
83	0	0	0	0	1	63.6	1.87	72.95	2.5	0.06	0.02	0.39	4.36	140	151	1.3369	80.7487	0.2086	1.0684	0.0089	0.5214	78.7299	201.8717	5.85	214.2	196	53.8	5	41.96	1.97	2.32	2.32	10.72	19.45	0	66	24.17	0	119.57	98.97	2	1.7	1	1	1	0	0	0	1
85	0	1	0	0	0	67	1.89	76.45	2.91	0.04	0.02	0.35	4.62	154	279	1.5397	147.619	0.1852	1.2652	0.0055	0.5389	150.35	429.5714	4.43	149.6	208	44.3	2	41.96	1.97	2.32	2.32	10.72	19.45	1	67	22.83	1	134.8	111	2	1.3	1	1	1	0	0	0	1
87	0	1	0	0	3	63.6	2.03	73.75	3.09	0.05	0.07	0.47	5.45	177	285	1.5222	140.3941	0.2315	1.1794	0.0053	0.7154	203.8943	433.8177	5.58	170.7	192	54.4	5	41.96	1.97	2.32	2.32	10.72	19.45	1	52	26.08	0	103.75	127.91	1	2	1	0	1	0	0	0	1
88	0	0	0	1	2	61.6	1.17	67.45	3.95	0.16	0.01	0.54	5.4	151	244	3.3761	208.547	0.4615	2.1011	0.0138	1.8231	444.8308	823.7607	5.13	154.8	177	67.8	4	41.96	1.97	2.32	2.32	10.72	19.45	1	68	25.61	1	58.35	63.47	2	1.2	1	1	1	1	0	0	0
89	0	0	0	0	0	61.1	1.56	68.9	2.06	0.1	0.03	0.28	3.9	123	378	1.3205	242.3077	0.1795	1.0457	0.0035	0.3697	139.7631	499.1538	4.53	197.7	241	63.1	4	32.42	0.6	2.7	0.94	6.68	17.6	0	54	25.81	0	116.16	116.28	1	2	1	1	1	0	0	0	1
90	0	0	0	0	3	62.1	1.44	69.3	1.49	0.08	0.02	0.35	4.85	155	196	1.0347	136.1111	0.2431	0.7884	0.0053	0.3622	70.9819	202.8056	4.89	168	186	54.5	3	41.96	1.97	2.32	2.32	10.72	19.45	1	57	26.18	1	111.41	104.73	2	0.7	1	1	1	0	0	0	1
95	0	1	0	0	0	62.2	2.18	73.1	3.7	0.15	0.08	0.51	4.74	159	283	1.6972	129.8165	0.2339	1.2671	0.006	0.8656	244.9638	480.3211	5.17	144.7	176	54.2	6	25.89	0.8	1.93	2.5	5.99	14.2	1	57	25.86	1	99.44	113.16	2	2	1	1	1	0	0	0	1
98	0	0	0	0	1	61.1	1.53	68.75	2.17	0.05	0.02	0.25	4.45	134	217	1.4183	141.8301	0.1634	1.173	0.0065	0.3546	76.9428	307.7712	4.94	163.8	170	49	4	41.96	1.97	2.32	2.32	10.72	19.45	0	64	29.14	0	111.91	78.95	2	1.7	1	0	0	0	0	0	1
100	0	0	0	0	0	60.2	1.71	68.75	3.35	0.11	0.02	0.61	4.48	155	168	1.9591	98.2456	0.3567	1.3673	0.0117	1.195	200.7649	329.1228	5.82	185.8	195	56.2	3	41.96	1.97	2.32	2.32	10.72	19.45	1	63	22.86	0	103.97	133.03	2	1.3	1	1	1	0	0	0	1
105	0	1	1	0	3	64.2	1.78	73.1	3.12	0.05	0.02	0.45	4.4	139	248	1.7528	139.3258	0.2528	1.3565	0.0071	0.7888	195.6135	434.6966	7.79	146.9	162	47.2	3	41.96	1.97	2.32	2.32	10.72	19.45	1	61	29.76	1	101.74	104	2	1.3	1	1	1	0	0	0	1
110	0	0	0	0	1	59.1	1.5	66.6	2.1	0.21	0.02	0.31	4.59	131	206	1.4	137.3333	0.2067	1.0294	0.0068	0.434	89.404	288.4	5.48	193.3	212	48.9	3	36.36	0.6	3.1	2.12	5.54	12.9	0	61	25.24	0	70.37	81.34	2	1.3	1	1	1	0	0	1	0
112	0	1	0	0	2	52	2.42	64.1	4.16	0.23	0.06	0.49	5.43	154	211	1.719	87.1901	0.2025	1.3	0.0081	0.8423	177.7283	362.7107	5.9	197.2	188	79.8	6	41.96	1.97	2.32	2.32	10.72	19.45	1	70	25.51	1	72.85	56.24	2	1.5	1	1	1	0	0	1	0
114	0	0	0	0	1	61.1	2.63	74.25	2.37	0.1	0.06	0.41	4.97	152	273	0.9011	103.8023	0.1559	0.7406	0.0033	0.3695	100.8647	246.0114	6.53	217.3	205	58.7	5	31.42	1.2	2.42	2.58	6.01	15.8	0	60	28.48	0	121.31	147.39	2	1.5	1	1	1	0	0	0	1
116	0	1	1	0	1	62.4	2.33	74.05	5.56	0.13	0.02	0.65	5.24	175	122	2.3863	52.3605	0.279	1.7764	0.0196	1.5511	189.2309	291.1245	10.07	164.2	224	49.8	6	35.23	0.7	3.83	4.71	15.8	35.8	1	67	23.94	0	89.67	90.84	2	1	1	0	0	0	0	1	0
118	1	0	0	0	3	43.5	1.54	51.2	3.08	0.08	0.03	0.36	4.37	137	252	2	163.6364	0.2338	1.5323	0.0079	0.72	181.44	504	6.18	160.2	191	65.8	4	41.96	1.97	2.32	2.32	10.72	19.45	0	50	28.01	0	104.3	89.6	1	1.3	1	1	1	0	0	0	1
121	0	1	0	0	3	59.9	1.41	66.95	4.25	0.21	0.02	0.5	3.86	127	249	3.0142	176.5957	0.3546	1.986	0.0121	1.5071	375.266	750.5319	5.58	130	173	59.8	3	26.04	0.8	1.05	2.49	13.3	13.3	1	60	20.6	1	73.33	80.63	2	1.3	1	1	1	1	0	0	1
125	0	1	0	0	1	60.4	2.93	75.05	3.45	0.12	0.03	0.43	3.92	117	275	1.1775	93.8567	0.1468	0.9829	0.0043	0.5063	139.2363	323.8055	4.61	159.6	258	60.3	4	66.81	0.6	1.7	4.64	20.6	14.5	0	74	25.89	0	153.01	82.19	2	2	1	1	1	0	0	1	1
126	0	0	1	0	0	62.7	2.89	77.15	2.45	0.15	0.04	0.53	4.93	161	171	0.8478	59.1696	0.1834	0.6787	0.005	0.4493	76.8317	144.9654	6.15	154.5	167	53.3	3	63.46	1.8	2.35	3.32	14.2	14.5	1	55	22.72	1	126.88	120.9	2	1.3	1	1	1	0	0	1	0
129	1	0	0	0	0	60.2	0.91	64.75	1.35	0.04	0	0.36	4.2	139	141	1.4835	154.9451	0.3956	1.0305	0.0105	0.5341	75.3033	209.1758	5.24	168.7	175	57.3	4	31.89	1	1.9	1.04	6.86	14.2	1	73	26.73	1	97.01	113.21	2	2	1	1	1	0	0	1	1
130	0	0	0	0	0	56.5	1.72	65.1	1.49	0.12	0.03	0.39	4.06	125	203	0.8663	118.0233	0.2267	0.6593	0.0043	0.3378	68.5833	175.8547	4.89	167.3	191	53.1	4	40.44	0.9	3.27	1.11	5.94	8.64	0	68	19.14	0	139.88	114.19	2	1.5	1	1	1	0	0	1	1
131	0	0	0	0	1	59.5	2.3	71	3.37	0.35	0.03	0.51	4.25	134	214	1.4652	93.0435	0.2217	1.0564	0.0068	0.7473	159.9138	313.5565	5.5	199	224	56.5	5	31.53	0.9	1.94	2.22	7.53	18.4	0	56	22.04	0	66.95	78.83	2	1.1	1	1	1	0	0	0	1
132	0	0	0	0	0	58.5	1.41	65.55	2.76	0.29	0.03	0.4	4.12	127	174	1.9574	123.4043	0.2837	1.2958	0.0112	0.783	136.2383	340.5957	6.39	134.3	193	63.8	3	32.01	1.2	2.58	2.07	14.2	9.88	0	71	28.08	0	134.91	108.27	2	2	1	1	1	0	0	1	0
134	0	1	0	0	0	38.5	2.44	50.7	1.81	0.13	0.03	0.39	4.57	138	240	0.7418	98.3607	0.1598	0.6054	0.0031	0.2893	69.4328	178.0328	5.67	163.4	184	57	4.25	35.07	2.6	2.96	1.08	4.26	14.7	0	62	26.85	0	93.9	132.69	2	1.3	1	0	0	0	0	1	0
142	0	0	0	0	1	61.1	1.63	69.25	2.64	0.09	0.01	0.26	4.65	138	221	1.6196	135.5828	0.1595	1.3266	0.0073	0.4211	93.064	357.9387	4.53	170.5	160	47.5	5	35.02	0.9	1.3	2	13.6	14	0	49	26.04	0	103.51	149.09	2	1	1	1	1	0	0	0	0
143	0	0	1	0	1	60	2	70	4.25	0.21	0.06	0.56	4.99	153	215	2.125	107.5	0.28	1.5018	0.0099	1.19	255.85	456.875	10.72	161.5	178	52.3	9	55.43	1.3	7	5.39	14.3	11.2	1	64	23.44	0	100.67	101.14	2	1	1	1	1	0	0	1	1
145	0	0	0	0	2	60.7	3.04	75.9	6.39	0.17	0.04	0.85	4.04	140	347	2.102	114.1447	0.2796	1.5585	0.0061	1.7867	619.9771	729.3849	5.22	161.3	196	61.5	3	64.86	0.7	2.43	4.41	4.86	13.8	1	57	18.34	1	111.73	106.73	2	0.8	1	0	0	0	0	0	1
147	0	1	0	0	1	62.3	1.6	70.3	3.29	0.25	0.03	0.42	4.45	131	261	2.0563	163.125	0.2625	1.4304	0.0079	0.8636	225.4061	536.6813	4.59	178.7	160	54.9	4	41.96	1.97	2.32	2.32	10.72	19.45	0	58	24.22	0	117.25	135.08	2	2	1	1	1	1	0	1	1
151	0	0	0	0	1	61.4	2.23	72.55	2.93	0.19	0.03	0.42	4.9	154	170	1.3139	76.2332	0.1883	1.0209	0.0077	0.5518	93.8126	223.3632	4.33	183.8	236	48.1	4	31.28	0.6	1.82	3.76	13.2	23.1	1	61	24.45	1	108.9	134.74	2	1.2	1	0	1	0	0	1	0
156	0	0	0	0	1	59.5	3.47	76.85	3.03	0.05	0.04	0.44	5.41	178	210	0.8732	60.5187	0.1268	0.7575	0.0042	0.3842	80.6836	183.3718	9.83	175.3	173	55.8	5	43.98	0.5	5.59	1.9	9.37	11.2	1	64	22.86	0	110.2	146.52	2	1.2	1	1	1	0	0	0	1
158	0	0	0	0	0	61.4	1.95	71.15	1.83	0.22	0.05	0.58	4.43	143	333	0.9385	170.7692	0.2974	0.6536	0.0028	0.5443	181.2545	312.5077	4.92	184.5	246	64.8	5	41.96	1.97	2.32	2.32	10.72	19.45	1	57	24.82	0	78	94.3	1	2	1	1	1	0	0	0	1
162	0	0	0	0	1	58	1.63	66.15	2.05	0.05	0.03	0.3	4.08	99	280	1.2577	171.7791	0.184	1.0199	0.0045	0.3773	105.6442	352.1472	4.59	179	155	58.8	4	36.06	0.9	1.46	2.72	40.4	11.3	0	36	28.13	0	120.27	141.22	1	0.6	1	0	0	0	0	1	0
163	0	0	0	0	1	57.6	2.36	69.4	2.08	0.06	0.02	0.27	4.25	128	240	0.8814	101.6949	0.1144	0.7675	0.0037	0.238	57.1119	211.5254	5.1	164	167	47.6	4	22.4	1.5	2.23	3.73	23.5	19.3	0	33	20.94	0	124.51	137.14	1	0.9	1	1	1	0	0	1	0
165	0	0	0	0	1	57.9	1.1	63.4	2.65	0.22	0.02	0.38	5.6	169	181	2.4091	164.5455	0.3455	1.5407	0.0133	0.9155	165.6973	436.0455	4.7	189.7	196	62.7	7	36.41	9	51	3.63	8.19	24.3	1	55	22.32	0	100.84	86.49	2	1	0	1	1	0	0	0	1
167	0	1	0	0	1	58.9	1.61	66.95	3.92	0.09	0.02	0.49	4.73	141	212	2.4348	131.677	0.3043	1.7738	0.0115	1.193	252.9252	516.1739	5.29	147.5	199	72.3	7	37.2	1.2	1.35	3.04	9.92	26.5	0	64	26.95	0	124.69	112.4	2	1.5	1	0	0	0	0	1	0
173	0	0	0	0	3	57.8	1.64	66	3.63	0.1	0.04	0.64	4.42	142	172	2.2134	104.878	0.3902	1.5	0.0129	1.4166	243.6527	380.7073	5.64	220.4	288	72	6	48.21	1	1.56	2.08	7.56	24.1	1	57	24.49	1	98.47	88.57	2	1.8	1	1	1	0	0	0	1
178	0	0	0	0	1	58.5	1.32	65.1	2.45	0.03	0.02	0.54	4.18	133	183	1.8561	138.6364	0.4091	1.2827	0.0101	1.0023	183.4159	339.6591	5.94	128.7	203	51.5	4	28.45	0.5	1.68	1.79	10.5	21.6	0	65	29	0	135.02	104.74	2	1.3	1	0	0	1	0	1	1
186	0	1	1	0	1	64.4	1.71	72.95	3.5	0.09	0.01	0.44	4.46	139	218	2.0468	127.4854	0.2573	1.5556	0.0094	0.9006	196.3275	446.1988	12.52	165	178	45.7	4	30.93	0.6	1.33	6.41	5.49	25.4	1	64	25.14	1	105.22	103.4	2	2	0	1	1	0	0	1	0
199	0	0	0	0	1	54.6	2.38	66.5	2.97	0.08	0.07	0.41	4.37	128	344	1.2479	144.5378	0.1723	1.0102	0.0036	0.5116	176.0037	429.2773	5.05	191.4	149	60.3	7	53.76	0.9	2.57	1.92	10.2	13.9	0	49	24.97	0	120.67	128.64	2	1.7	1	1	1	0	0	1	1
200	0	1	0	0	0	57.3	1.4	64.3	2.93	0.17	0.02	0.27	4.95	147	206	2.0929	147.1429	0.1929	1.5753	0.0102	0.5651	116.4047	431.1286	5.81	150.3	179	57	4	50.07	1.4	1.38	0.52	8.74	13.1	1	55	27.41	0	132.36	121.83	2	2	1	1	1	0	0	0	1
204	0	0	0	0	0	63.5	2.64	76.7	4.72	0.4	0.04	0.45	4.78	146	198	1.7879	75	0.1705	1.3371	0.009	0.8045	159.3	354	5.23	205.4	145	54.5	4	33.13	0.6	1.64	2.3	7.15	10.4	1	65	26.47	1	101.92	86.28	2	1.5	0	1	1	1	0	0	1
206	0	0	0	0	0	62.3	1.31	68.85	3.8	0.18	0.01	0.33	4.6	131	204	2.9008	155.7252	0.2519	2.0765	0.0142	0.9573	195.2794	591.7557	4.86	189.2	228	64	4	34.15	2.8	1.99	2.03	25.5	25.1	0	57	21.22	0	82.17	86.32	2	1.3	1	1	1	0	0	0	0
212	1	0	0	0	1	59.8	2.42	71.9	3.03	0.61	0.03	0.51	5.57	162	208	1.2521	85.9504	0.2107	0.8487	0.006	0.6386	132.8192	260.4298	4.62	160.8	197	48.9	3	54.58	2.19	1.49	5.17	8.52	19.3	1	37	28.09	1	115.7	124.07	1	2	1	1	1	0	0	0	0
213	0	0	0	0	1	59.5	1.95	69.25	2.78	0.03	0.02	0.42	3.56	119	274	1.4256	140.5128	0.2154	1.1488	0.0052	0.5988	164.0628	390.6256	4.77	147.9	150	61.7	3	41.96	1.97	2.32	2.32	10.72	19.45	0	50	24.22	0	73.53	78.36	2	0.9	1	1	1	0	0	0	1
214	0	0	0	0	0	64.3	2.37	76.15	3.38	0.11	0.06	0.46	3.91	124	230	1.4262	97.0464	0.1941	1.1267	0.0062	0.656	150.8878	328.0169	3.96	129.7	183	46	3	36.31	2.46	1.67	2.27	10.3	26.9	0	49	21.48	0	97.58	101.55	2	1.5	1	1	1	1	0	0	1
216	0	1	1	0	0	60.4	1.51	67.95	2.54	0.13	0.03	0.43	4.49	138	289	1.6821	191.3907	0.2848	1.2095	0.0058	0.7233	209.037	486.1325	5.03	188	183	59.7	3	41.96	1.97	2.32	2.32	10.72	19.45	0	76	26.22	0	152.5	127.2	2	1.7	1	1	1	0	0	0	0
217	0	0	0	0	1	58.4	1.51	65.95	4.04	0.13	0.04	0.48	4.56	136	117	2.6755	77.4834	0.3179	1.8704	0.0229	1.2842	150.2559	313.0331	4.99	143.8	157	54.8	2	44.35	1.53	2.16	0.93	12.7	16.6	0	40	23.71	0	104.3	107.16	2	0.8	1	0	0	0	0	0	0
219	0	1	0	0	3	63.5	1.55	71.25	2.45	0.21	0.02	0.41	4.5	145	256	1.5806	165.1613	0.2645	1.1187	0.0062	0.6481	165.9045	404.6452	4.83	148.8	241	55	9	58.53	1.4	3.38	3.95	14.9	19.8	1	62	25.59	1	112.01	81.84	2	2	1	1	1	1	0	1	0
220	0	0	0	0	1	60.9	2.75	74.65	3.01	0.09	0.01	0.31	4.17	130	212	1.0945	77.0909	0.1127	0.9525	0.0052	0.3393	71.9335	232.0436	5.45	187	218	48.8	2	33.26	0.88	2.53	1.32	12.6	15.6	0	57	25.39	0	105.7	116.24	3	0.8	1	1	1	0	0	0	0
221	0	1	0	0	0	66.7	1.94	76.4	5.1	0.23	0.06	0.57	5.11	158	246	2.6289	126.8041	0.2938	1.8214	0.0107	1.4985	368.6196	646.701	5.2	134.3	155	51.3	3	50.15	1.51	1.9	1.02	8.58	14.1	1	63	26.45	1	110.56	101.84	2	0.8	1	0	1	0	0	0	1
228	0	0	0	0	0	60.7	1.51	68.25	2.91	0.08	0.03	0.37	4.15	136	236	1.9272	156.2914	0.245	1.4623	0.0082	0.713	168.2789	454.8079	5.28	143.1	207	50.3	3	57.34	1.42	1.62	1.13	12.6	19	0	62	20.96	0	127.58	142.89	2	1.4	1	1	1	0	0	0	1
229	0	0	0	0	1	63.6	1.37	70.45	2.39	0.07	0.02	0.3	4.49	143	211	1.7445	154.0146	0.219	1.358	0.0083	0.5234	110.4285	368.0949	4.71	171.8	242	53.9	2	59.51	1.55	2.02	2.69	6.23	22.2	0	62	20.4	0	97.2	84.08	2	1	1	1	1	0	0	0	0
232	0	0	0	0	0	63.3	2.18	74.2	3.89	0.02	0.03	0.59	5.06	151	197	1.7844	90.367	0.2706	1.3794	0.0091	1.0528	207.4012	351.5275	4.59	139.4	173	48.8	2	33.23	0.9	1.76	2.56	4.71	22.5	1	34	20.42	0	95.61	110.39	1	2	1	1	1	1	0	0	0
237	1	0	0	0	1	62.9	1.97	72.75	2.84	0.07	0.03	0.79	4.69	147	211	1.4416	107.1066	0.401	0.993	0.0068	1.1389	240.3044	304.1827	6.04	208.3	215	51.4	4	56.42	1.39	1.76	4.31	10.7	18.1	0	53	32.66	0	90.91	83.46	2	1.4	1	0	0	0	0	0	1
240	1	0	0	0	3	64.5	1.52	72.1	3.01	0.1	0.03	0.34	4.87	160	237	1.9803	155.9211	0.2237	1.5126	0.0084	0.6733	159.5696	469.3224	5.54	151.5	224	45	2	42.51	1.96	1.34	1.11	7.83	28.7	1	56	25.61	0	105.37	133.66	2	1.5	1	1	1	0	0	0	1
241	0	0	0	0	3	65.8	2.5	78.3	2.96	0.06	0.02	0.35	5.27	169	267	1.184	106.8	0.14	1.0102	0.0044	0.4144	110.6448	316.128	5.35	173.1	212	84.5	4	65.84	0.42	0.86	1.7	7.39	31.9	1	49	26.57	0	105.15	146.5	2	0.7	1	0	0	0	0	0	0
242	1	0	1	0	3	59.9	1.6	67.9	3.86	0.16	0.04	0.74	4.48	134	244	2.4125	152.5	0.4625	1.5197	0.0099	1.7853	435.601	588.65	6.3	188.7	200	65.9	4	41.96	1.97	2.32	2.32	10.72	19.45	1	58	24.34	1	83.1	107.3	2	1.2	1	1	1	0	0	0	1
243	0	0	0	0	1	54.9	2.27	66.25	4.14	0.08	0.02	0.38	4.07	126	328	1.8238	144.4934	0.1674	1.5055	0.0056	0.693	227.317	598.2026	5.23	177.6	239	57	3	41.96	1.97	2.32	2.32	10.72	19.45	0	59	28.8	0	129.1	107.1	2	0.9	1	1	1	0	0	0	1
245	0	1	0	0	1	54.3	2.67	67.65	3	0.22	0.07	0.5	4.81	150	253	1.1236	94.7566	0.1873	0.8671	0.0044	0.5618	142.1348	284.2697	4.94	192.1	185	66.8	5	43.19	0.89	2.34	4.24	9.94	15.8	1	74	27.25	1	86.45	79.99	2	2	1	1	1	0	0	1	0
246	1	0	0	0	1	58.7	1.08	64.1	2.7	0.39	0.07	0.32	5.25	149	179	2.5	165.7407	0.2963	1.4516	0.014	0.8	143.2	447.5	4.91	170.8	171	65.3	6	60.43	2.14	1.66	2.1	61.7	24.8	1	66	23.71	1	69.8	45	3	1.5	0	1	1	0	0	1	0
248	0	1	0	0	3	54.4	3.49	71.85	3.71	0.38	0.05	0.52	4.49	142	206	1.063	59.0258	0.149	0.8356	0.0052	0.5528	113.8726	218.9857	6.12	199.5	233	69.9	12	52.07	1.12	1.61	3.14	9	15.7	0	60	29.55	0	133.35	107.88	2	2	1	1	1	0	0	1	0
254	0	0	0	0	1	57.1	1.39	64.05	2.77	0.06	0.02	0.44	4.6	136	248	1.9928	178.4173	0.3165	1.4503	0.008	0.8768	217.455	494.2158	4.69	168.7	182	59.7	4	44.77	0.6	1.11	0.52	7.7	23	0	39	24.22	0	81.13	105.97	1	1.1	1	1	1	1	0	1	0
255	0	0	0	0	1	61.3	2.62	74.4	3.89	0.07	0.03	0.4	4.11	127	252	1.4847	96.1832	0.1527	1.2468	0.0059	0.5939	149.6611	374.1527	5.18	186.8	196	60	4	28.97	0.57	1.55	1.54	14.6	14.7	0	45	24.61	0	86.36	100.88	2	1.8	0	1	1	0	0	1	0
263	0	0	0	0	1	57.7	1.59	65.65	2.89	0.1	0.01	0.35	4.6	142	217	1.8176	136.478	0.2201	1.4098	0.0084	0.6362	138.0475	394.4214	5.5	173.1	71	56.9	4	30.86	1.21	1.63	1.76	13.1	11.7	0	55	25.64	0	102.29	103.48	2	1.7	1	1	1	1	0	0	1
275	1	1	0	0	2	60.2	1.63	68.35	2.5	0.06	0.04	0.36	4.35	132	269	1.5337	165.0307	0.2209	1.1962	0.0057	0.5521	148.5276	412.5767	7.43	188.4	192	61.7	7	49.47	0.9	2.53	3.17	12.4	20	0	64	30.04	0	108.68	106.61	2	1	1	1	1	0	0	0	1
277	0	0	0	0	0	60.9	1.99	70.85	2.47	0.01	0.03	0.29	4.07	135	239	1.2412	120.1005	0.1457	1.0647	0.0052	0.3599	86.028	296.6482	5.4	119.9	234	62.9	5	54.77	0.65	2.66	1.35	8.74	17.2	0	67	24.03	0	149.06	110.56	2	1.4	1	1	1	0	0	0	0
278	0	1	0	0	3	60.6	3.99	80.55	4.3	0.38	0.05	0.61	4.71	142	248	1.0777	62.1554	0.1529	0.8549	0.0043	0.6574	163.0336	267.2682	6.88	149.8	215	72.2	7	48.11	1.38	2.57	1.51	16.9	13	0	60	22.67	0	120.7	103.4	2	2	1	1	0	0	0	1	0
279	0	1	1	0	2	58.7	2.64	71.9	3.35	0.09	0.03	0.71	4.49	151	231	1.2689	87.5	0.2689	0.9654	0.0055	0.9009	208.1188	293.125	11.05	140.1	222	49	4	26.86	1.03	2.92	4.55	12.6	21.4	1	57	27.46	1	74.18	84.34	2	1.5	1	1	1	0	0	0	0
280	0	1	1	0	3	66.3	1.64	74.5	5.55	0.38	0.11	0.56	4.45	149	208	3.3841	126.8293	0.3415	2.0632	0.0163	1.8951	394.1854	703.9024	7.76	123.1	192	52.2	5	74.94	0.93	1.31	2.39	8.84	18.7	1	64	28.93	1	115.88	114.32	2	1.5	1	1	1	0	0	0	1
282	0	0	0	0	3	62.8	1.68	71.2	2.56	0.11	0.03	0.51	4.76	158	200	1.5238	119.0476	0.3036	1.0987	0.0076	0.7771	155.4286	304.7619	4.85	148.4	195	48.4	4	38.5	1.03	2.18	2.47	11.2	18.1	1	55	25.97	0	99.28	99.47	2	1.5	1	1	1	0	0	0	1
286	0	0	0	0	1	59.6	2.48	72	3.76	0.14	0.04	0.63	4.4	141	206	1.5161	83.0645	0.254	1.1429	0.0074	0.9552	196.7632	312.3226	5.34	170.4	176	54.5	4	25.03	1.16	2.16	3.77	4.54	17.2	1	66	24.46	1	74.48	92.19	2	1.5	1	1	1	0	0	1	0
287	0	0	0	0	3	61.4	2.25	72.65	2.71	0.04	0.02	0.31	4.18	137	196	1.2044	87.1111	0.1378	1.0344	0.0061	0.3734	73.182	236.0711	5.9	154.1	228	60.3	7	53.66	0.49	3.68	2.93	4.88	18.5	0	62	27.05	0	87.91	94.14	2	1.1	1	0	1	0	0	0	0
310	0	0	0	0	3	60.4	1.98	70.3	1.92	0.13	0.06	0.35	4.11	129	29.3	0.9697	14.798	0.1768	0.7619	0.0331	0.3394	9.9442	28.4121	5.15	187.1	184	52.3	5	39.58	0.71	2.31	2.42	9.87	23.1	0	54	24.02	0	89.97	89.5	2	0.6	1	1	1	0	0	0	1
312	0	1	0	0	0	60.1	1.11	65.65	2.14	0.21	0.03	0.44	3.7	119	195	1.9279	175.6757	0.3964	1.1955	0.0099	0.8483	165.4162	375.9459	4.72	130.1	161	52.7	3	16.48	1.09	2.53	3.37	15.8	18.2	1	80	21.26	1	105.29	98.01	2	1.5	1	0	1	0	0	1	1
313	0	0	1	0	0	63.5	1.73	72.15	3.75	0.13	0.03	0.5	5.33	156	253	2.1676	146.2428	0.289	1.569	0.0086	1.0838	274.2052	548.4104	11.09	154.7	212	52.1	5	41.96	1.97	2.32	2.32	10.72	19.45	1	63	24.21	1	124.69	117.95	2	1.8	1	1	1	0	0	1	1
319	0	1	0	0	3	61.5	0.95	66.25	2.11	0.05	0.01	0.47	5.05	156	220	2.2211	231.5789	0.4947	1.4257	0.0101	1.0439	229.6568	488.6316	6.29	126.5	150	59.2	4	41.96	1.97	2.32	2.32	10.72	19.45	1	72	24.24	0	92	90.8	2	1.3	1	0	0	0	0	0	0
320	0	1	0	0	0	38.9	1.69	47.35	2.7	0.11	0.01	0.26	4.82	143	282	1.5976	166.8639	0.1538	1.3043	0.0057	0.4154	117.1385	450.5325	5.38	193.3	201	66.4	4.25	54.19	0.22	2.23	3.05	6.58	19.9	0	68	27.06	0	100.79	84.02	2	1.2	1	0	0	0	0	1	1
322	0	0	0	0	3	55	1.85	64.25	4.22	0.15	0.06	0.61	4.86	151	235	2.2811	127.027	0.3297	1.5805	0.0097	1.3915	326.993	536.0541	5.96	162.1	252	63	5	57.28	1.07	2.12	2.36	8.55	34.3	0	70	30.49	0	107.66	100.12	2	1.5	1	1	0	0	0	1	1
325	0	0	0	0	3	62.9	1.49	70.35	2.66	0.26	0.04	0.39	4.47	151	334	1.7852	224.1611	0.2617	1.2202	0.0053	0.6962	232.5447	596.2685	5.08	214.2	222	56.3	4	41.96	1.97	2.32	2.32	10.72	19.45	1	58	25.69	1	102.1	126.5	2	1.7	1	1	1	0	0	0	1
336	0	0	0	0	3	59	0.81	63.05	2.58	0.04	0.01	0.3	3.67	116	147	3.1852	181.4815	0.3704	2.2241	0.0217	0.9556	140.4667	468.2222	5.55	139.4	229	44.6	3	45.12	0.33	2.8	2.97	12.9	30.9	0	68	18.37	0	125.06	116.44	2	2	1	1	1	1	0	1	1
337	0	0	0	0	0	61.9	2.06	72.2	4.37	0.13	0.02	0.52	4.37	141	235	2.1214	114.0777	0.2524	1.6007	0.009	1.1031	259.2301	498.5194	4.76	135.9	195	45.7	4	63.99	1.39	2.82	3.4	5.47	18.6	1	60	22.32	1	122.36	118.37	2	1.5	0	0	1	1	0	1	0
340	0	1	0	0	0	63.1	1.27	69.45	5.32	0.34	0.08	0.59	5.28	162	327	4.189	257.4803	0.4646	2.3333	0.0128	2.4715	808.1792	1369.7953	8.26	161	154	54.8	4	75.4	0.95	4.3	2.41	9.19	17.8	1	69	28.34	0	91.54	84.67	2	1.3	1	1	0	0	0	1	1
343	0	0	0	0	1	61.4	1.16	67.2	2.79	0.06	0.01	0.44	4.41	122	247	2.4052	212.931	0.3793	1.6707	0.0097	1.0583	261.3941	594.0776	4.84	163	154	53.5	4	40.33	1.24	1.82	2.27	11.3	21.7	0	68	20.43	0	115.71	107.8	2	1	1	0	0	0	0	1	0
344	0	1	0	0	1	56.9	1.2	62.9	4.45	0.23	0.07	0.41	4.66	139	235	3.7083	195.8333	0.3417	2.3298	0.0158	1.5204	357.2979	871.4583	5.27	166.7	189	69.6	5	36.69	1.34	3.37	1.42	5.95	18.6	1	52	25.39	1	93.36	82.81	2	1.2	1	1	0	0	0	1	1
350	0	0	0	0	0	58.7	3.06	74	2.89	0.11	0.04	0.51	4.53	135	327	0.9444	106.8627	0.1667	0.7769	0.0029	0.4817	157.505	308.8333	5.16	148.5	210	54.2	4	44.57	0.84	3.09	1.93	8.94	26.2	0	67	22.66	0	95.52	82.28	2	1	1	0	0	0	0	1	0
351	0	1	1	0	3	58.1	2.35	69.85	3.14	0.08	0.04	0.45	4.49	131	206	1.3362	87.6596	0.1915	1.0753	0.0065	0.6013	123.863	275.2511	10.06	159.3	226	50.3	4	51.68	0.62	5.94	2.53	8.31	26.8	0	66	23.05	0	142.19	103.51	2	1.5	1	1	1	0	0	1	0
354	0	0	0	0	0	60.1	1.01	65.15	7.37	0.06	0.04	0.58	4.94	133	337	7.297	333.6634	0.5743	4.3609	0.0217	4.2323	1426.2774	2459.099	4.34	167.2	419	48.5	3	57.92	0.75	2.81	0.9	8.88	20.5	1	73	22.59	1	61.95	68.22	2	1	1	1	1	1	0	0	0
360	0	0	0	0	1	55.4	1.64	63.6	2.23	0.06	0.01	0.44	4.65	144	293	1.3598	178.6585	0.2683	1.0372	0.0046	0.5983	175.2998	398.4085	4.71	160.9	171	53.1	4	43.93	0.44	1.19	3.68	9.63	19.8	1	66	25	0	90.74	94.29	2	2	1	1	1	1	0	0	0
364	0	0	0	0	1	61.1	2.51	73.65	3.89	0.11	0.06	0.53	4.73	136	287	1.5498	114.3426	0.2112	1.2118	0.0054	0.8214	235.7402	444.7928	6.11	178.3	238	51.4	4	38.14	0.83	1.26	2.22	14	37.2	0	56	24.98	0	108.28	113.29	2	1.8	1	0	0	0	0	1	0
367	1	0	0	0	0	58.7	1.51	66.25	2.72	0.1	0.02	0.34	3.87	121	274	1.8013	181.457	0.2252	1.3807	0.0066	0.6125	167.8114	493.5629	4.64	191.2	165	48.3	3	24.88	0.91	1.7	0.71	23.4	16.9	0	36	25.63	0	82.11	105.94	2	1.4	1	1	1	1	0	1	0
369	0	0	0	0	3	67	1.91	76.55	1.88	0.06	0.02	0.41	5.09	149	183	0.9843	95.8115	0.2147	0.7833	0.0054	0.4036	73.8515	180.1257	4.55	162.1	211	40.5	4	44.34	1.25	1.07	1.86	11.3	30.7	1	49	26.3	0	97.56	137.7	2	1.8	1	1	1	0	0	1	1
377	0	0	0	0	1	64	1.04	69.2	2.21	0.06	0.03	0.35	3.75	119	149	2.125	143.2692	0.3365	1.4932	0.0143	0.7438	110.8188	316.625	4.71	153.6	303	52	11	48.85	0.72	1.38	2.38	24.3	34.5	0	58	20.7	0	52.71	48.21	2	2	1	0	0	0	0	0	1
379	0	0	0	0	0	55.1	2.14	65.8	3.7	0.47	0.05	0.48	4.38	137	201	1.729	93.9252	0.2243	1.1783	0.0086	0.8299	166.8112	347.5234	5.12	167.8	240	44	5	37.57	1.36	1.72	2.02	10.5	17.2	0	65	30.8	0	93.2	146.52	2	1.1	1	1	1	0	0	1	1
381	0	1	0	0	0	59.2	1.76	68	3.63	0.15	0.05	0.44	4.72	142	240	2.0625	136.3636	0.25	1.5125	0.0086	0.9075	217.8	495	6.29	124.9	141	46.1	3	72.99	3.47	2.05	2.87	4.35	16.2	1	57	23.18	1	101.58	51.13	2	1.7	1	1	0	0	0	1	1
391	0	1	0	0	0	62.1	1.38	69	4.71	0.16	0.02	0.49	4.56	144	188	3.413	136.2319	0.3551	2.2976	0.0182	1.6724	314.4096	641.6522	5.86	174.5	219	52.9	5	38.51	1.55	2.18	1.48	11.1	11.7	1	61	23.23	0	108.92	100.2	2	1.8	1	1	1	0	1	1	1
392	0	1	0	0	1	64.8	6	94.8	3.79	0.12	0.03	0.48	5.11	161	304	0.6317	50.6667	0.08	0.5716	0.0021	0.3032	92.1728	192.0267	5.78	167	213	48.2	5	29.04	1.03	2.93	3.49	11.4	35.1	1	40	30.27	1	99	108.13	2	1.4	1	0	0	0	0	0	0
394	0	0	0	0	1	58.2	2.25	69.45	2.21	0.04	0.02	0.27	4.1	100	285	0.9822	126.6667	0.12	0.8566	0.0034	0.2652	75.582	279.9333	5.26	149.2	189	51.8	4	27.6	0.56	2.61	2.19	9.49	19.1	0	50	23.42	0	125.83	134.29	2	1.3	1	0	1	0	0	1	1
395	0	0	0	0	0	59.8	1.13	65.45	1.29	0.04	0.01	0.21	4.23	117	121	1.1416	107.0796	0.1858	0.9281	0.0094	0.2397	29.0079	138.1327	4.59	183.3	209	44.1	5	78.37	0.89	1.78	0.41	4.02	30.6	0	58	30.08	0	100.92	129.52	2	2	1	0	0	0	0	1	0
397	0	1	1	0	1	57.2	2.01	67.25	4.12	0.19	0.03	0.47	4.28	124	201	2.0498	100	0.2338	1.5259	0.0102	0.9634	193.64	412	6.12	191.8	175	52.2	5	26.35	1.11	1.84	5.25	6.83	24.7	0	65	25.97	0	82.33	91.68	3	2	1	1	0	1	0	1	1
398	0	1	1	0	0	54.1	2.34	65.8	3.48	0.12	0.05	0.44	5.04	135	165	1.4872	70.5128	0.188	1.1797	0.009	0.6544	107.9692	245.3846	7.22	171.2	139	55.3	3	35.32	1.07	5.56	1.25	10.6	23.2	0	67	26.04	0	128.84	104.13	2	1.1	1	1	0	1	0	1	0
400	0	1	1	0	3	59	1.51	66.55	3.25	0.1	0.03	0.37	4.12	126	239	2.1523	158.2781	0.245	1.6169	0.009	0.7964	190.3295	514.404	5.6	131.2	148	50	3	58.84	2.09	2.08	3.37	7.33	19.1	1	67	26.18	1	111.18	130.69	2	1.7	1	1	0	0	0	0	1
418	0	0	1	0	0	57.4	2.68	70.8	1.77	0.05	0.02	0.35	4.57	136	258	0.6604	96.2687	0.1306	0.571	0.0026	0.2312	59.6384	170.3955	7.45	183.4	231	62.4	8	71.28	1.16	1.95	0.95	6	12.9	0	56	21.1	0	100.26	110.8	2	0.9	1	1	0	0	0	1	0
422	0	0	0	0	0	66.4	1.91	75.95	3.32	0.13	0.04	0.41	3.84	131	258	1.7382	135.0785	0.2147	1.3333	0.0067	0.7127	183.8689	448.4607	6.03	123.5	232	47.1	3	37.52	0.82	1.47	4.03	6.17	18.8	0	78	21.71	0	87.22	74.75	2	1.5	1	0	0	0	0	1	1
423	0	0	0	0	0	57.8	1.51	65.35	3.14	0.23	0.05	0.44	4.83	142	266	2.0795	176.1589	0.2914	1.4081	0.0078	0.915	243.3812	553.1391	4.14	162.3	236	49.2	4	74.6	1.86	1.78	2.4	25.9	46.3	1	65	21.97	1	85.49	89.02	2	1.1	1	0	0	0	0	1	1
428	0	1	0	0	3	60.3	2.12	70.9	4.06	0.01	0.03	0.48	4.83	151	256	1.9151	120.7547	0.2264	1.5379	0.0075	0.9192	235.3268	490.2642	5.21	197.5	229	61.2	6	40.2	1.02	2.31	6.02	6	18.2	0	62	29.38	0	104.35	108.98	2	2	1	1	0	1	0	1	0
430	0	0	0	0	2	61.9	1.43	69.05	2.99	0.26	0.05	0.47	4.97	146	260	2.0909	181.8182	0.3287	1.3529	0.008	0.9827	255.5091	543.6364	4.62	132.6	199	41.1	3	56.96	1.42	1.19	10.5	6.41	29.6	1	63	22.53	1	112.01	103.14	2	1.3	0	0	1	0	0	1	0
431	1	1	1	0	1	58	1.59	65.95	2.46	0.07	0.03	0.51	4.48	151	153	1.5472	96.2264	0.3208	1.1182	0.0101	0.7891	120.7257	236.717	4.18	140.6	261	39.9	3	41.96	1.97	2.32	2.32	10.72	19.45	1	66	26.2	1	76.69	67.75	2	1.5	1	1	1	0	0	1	1
435	1	1	0	0	0	56.4	1.32	63	4.99	0.07	0.04	0.51	4.79	149	232	3.7803	175.7576	0.3864	2.5722	0.0163	1.928	447.2855	877.0303	4.41	159.5	170	64	5	66.37	1.44	1.91	3.17	9.74	22.9	1	52	30.45	0	95.11	105.53	2	1.5	1	1	1	1	0	1	0
440	1	0	0	0	1	61.7	1.73	70.35	3.35	0.11	0.02	0.32	4.69	141	235	1.9364	135.8382	0.185	1.5367	0.0082	0.6197	145.6185	455.0578	5.15	175.9	170	48.3	4	49.71	1.09	1.72	4.86	14.1	23.7	0	64	25.53	0	135.47	131.2	2	2	1	0	1	1	0	1	1
443	0	0	0	0	1	62.3	1.88	71.7	4.36	0.13	0.02	0.55	5.65	161	295	2.3191	156.9149	0.2926	1.6899	0.0079	1.2755	376.2819	684.1489	4.89	163	202	51	5	30.9	1.15	1.74	2.55	2.7	24	1	38	29.73	1	113.64	87.97	2	1.5	1	1	1	1	0	1	1
453	0	0	0	0	0	55.1	1.06	60.4	2.6	0.22	0.04	0.25	4.39	133	269	2.4528	253.7736	0.2358	1.6561	0.0091	0.6132	164.9528	659.8113	4.63	257.4	175	57.1	3	41.96	1.97	2.32	2.32	10.72	19.45	0	70	20	0	122.2	107.2	2	1.2	1	1	0	0	0	0	0
455	0	0	0	0	3	63.1	1.29	69.55	1.84	0.03	0.01	0.31	4.53	139	186	1.4264	144.186	0.2403	1.122	0.0077	0.4422	82.2437	265.3023	5.13	141.3	147	42.3	3	61.61	1.08	3.4	2	5.36	16.2	1	56	26.45	0	100.93	121.55	2	2	1	1	1	0	0	1	1
459	1	0	0	0	1	57.4	1.64	65.6	4.04	0.07	0.07	0.63	4.49	139	242	2.4634	147.561	0.3841	1.6763	0.0102	1.552	375.5722	596.1463	4.45	177.3	199	47.5	14	39.86	0.57	1.61	1.29	20.1	21.1	0	46	27.73	0	101.9	113.8	2	1.4	1	0	0	1	0	0	1
462	0	0	0	0	2	61.4	1.52	69	2.63	0.09	0.02	0.22	4.24	127	260	1.7303	171.0526	0.1447	1.4216	0.0067	0.3807	98.9711	449.8684	5.1	178.5	177	59.6	5	40.42	0.77	1.18	2.01	11.3	11.8	0	57	24.22	0	92.89	115.06	2	1.8	0	1	0	0	0	1	1
465	0	1	0	0	3	61.9	1.58	69.8	3.41	0.14	0.03	0.4	4.61	142	277	2.1582	175.3165	0.2532	1.586	0.0078	0.8633	239.1316	597.8291	5.33	176	156	54	4	47.2	0.55	1.65	2.82	16.7	13.6	0	47	26.56	0	106.94	145.52	2	1.5	1	1	1	0	0	0	1
466	0	0	0	0	1	57.4	2.1	67.9	7.41	0	0.01	0.52	4.22	122	221	3.5286	105.2381	0.2476	2.8175	0.016	1.8349	405.5034	779.8143	5.16	203	229	58.1	5	20.28	0.49	1.37	0.88	8.12	16	0	65	23.14	0	116.89	80.62	2	2	0	1	0	0	0	1	1
467	0	0	0	0	0	63.7	1.33	70.35	2.86	0.14	0.04	0.36	4.36	144	234	2.1504	175.9398	0.2707	1.5294	0.0092	0.7741	181.1477	503.188	4.91	145.9	157	53.5	4	48.55	0.99	1.69	4.28	8.14	24	1	69	21.67	1	117.32	134.84	2	2	1	0	0	0	0	1	1
471	0	0	0	0	1	65.2	1.28	71.6	2.26	0.02	0.02	0.24	3.92	129	168	1.7656	131.25	0.1875	1.4487	0.0105	0.4238	71.19	296.625	4.6	143.6	177	40.5	3	41.96	1.97	2.32	2.32	10.72	19.45	1	58	20.76	0	90.8	110.9	2	1.5	1	1	0	1	0	1	1
477	0	1	0	0	1	61.3	1.69	69.75	4.29	0.14	0.04	0.43	4.35	131	249	2.5385	147.3373	0.2544	1.8652	0.0102	1.0915	271.7931	632.0769	5.05	150.6	173	56.2	4	55.09	0.94	2.23	3	9.2	17.8	0	67	26.22	0	115.67	108.83	2	1.5	1	1	0	0	0	1	1
494	0	0	0	0	1	64.9	1.25	71.15	2.71	0.13	0.02	0.29	3.73	124	173	2.168	138.4	0.232	1.6036	0.0125	0.6287	108.7686	375.064	5.11	166.9	207	45.7	4	30.6	0.74	2.11	2.5	9.03	18.2	0	54	25	0	117.4	110.57	2	2	1	1	1	0	0	0	1
501	0	0	0	0	2	56.3	1.66	64.6	2.33	0.1	0.03	0.37	4.03	134	219	1.4036	131.9277	0.2229	1.0787	0.0064	0.5193	113.7349	307.3916	4.58	209.7	194	49.6	3	62.3	0.51	2.27	1.99	5.31	19.8	0	65	21.08	0	98.11	103.88	2	1	1	0	0	0	0	1	0
502	0	1	0	0	0	56.4	1.48	63.8	1.97	0.06	0.02	0.26	4.34	132	223	1.3311	150.6757	0.1757	1.0824	0.006	0.3461	77.1761	296.8311	7.02	149.3	183	55.2	3	71.5	0.67	2.23	2.65	17.2	21.2	0	77	26.64	0	125.98	167.26	2	1.5	1	1	0	1	0	1	1
509	0	1	1	0	1	61	1.33	67.65	1.29	0.05	0.01	0.54	3.57	106	131	0.9699	98.4962	0.406	0.6684	0.0074	0.5238	68.6125	127.0602	6.78	138.6	214	53.1	3	76	1	2.07	7.03	8.85	13.1	1	72	27.18	1	97.59	93.89	2	2	1	1	1	1	0	1	1
514	0	0	0	0	0	55.7	2.07	66.05	3.42	0.1	0.01	0.47	4.5	141	328	1.6522	158.4541	0.2271	1.2906	0.005	0.7765	254.6991	541.913	4.65	198.2	201	63.3	4	34.2	2.57	1.56	1.57	7.83	25.9	1	49	23.05	1	93.33	100.65	2	0.9	1	0	0	1	0	1	0
518	1	0	0	0	3	59.6	1.17	65.45	3.15	0.06	0.02	0.29	4.28	139	264	2.6923	225.641	0.2479	2.0455	0.0102	0.7808	206.1231	710.7692	4.49	199.8	218	51.2	4	50.3	0.67	1.58	1.07	8.54	28.8	0	52	21.48	0	104.59	94.43	2	1.5	1	0	0	0	0	1	0
526	0	1	0	0	0	58.4	2.3	69.9	2.89	0.14	0.05	0.43	4.29	138	347	1.2565	150.8696	0.187	0.9897	0.0036	0.5403	187.4856	436.013	4.75	245.8	224	59.5	6	41.96	1.97	2.32	2.32	10.72	19.45	0	78	30.67	0	135.6	106.7	2	1.3	1	1	0	0	0	1	1
527	0	0	0	0	1	64.7	0.69	68.15	1.6	0.02	0.02	0.27	4.17	121	246	2.3188	356.5217	0.3913	1.6	0.0094	0.6261	154.0174	570.4348	4.03	159.3	160	46.3	3	41.96	1.97	2.32	2.32	10.72	19.45	0	54	19.47	0	107.75	102.91	1	1	1	1	1	0	0	0	0
532	0	0	0	0	3	58.8	0.89	63.25	6.64	0.06	0.02	0.53	3.87	106	233	7.4607	261.7978	0.5955	4.4267	0.032	3.9542	921.3187	1738.3371	4.61	239.8	179	63	4	41.96	1.97	2.32	2.32	10.72	19.45	0	70	21.37	0	102.1	86.1	2	1.1	1	1	0	1	0	1	0
538	0	1	0	0	0	63.1	0.67	66.45	4.05	0.18	0.04	0.39	4.9	160	195	6.0448	291.0448	0.5821	3.1641	0.031	2.3575	459.7052	1178.7313	6.11	147.6	223	58.7	4	43.99	1.4	2.58	4.91	4.84	18.5	1	66	26.81	1	72.34	97.43	3	1	1	1	1	0	0	1	0
541	0	1	1	0	3	58.9	1.5	66.4	8.67	0.01	0.01	0.67	4.65	149	240	5.78	160	0.4467	3.9589	0.0241	3.8726	929.424	1387.2	7.44	168.2	176	55	3	34.68	5	2.17	2.07	6.33	11.7	1	71	31.29	1	60.09	58.99	2	1.3	1	1	0	1	0	1	0
544	0	0	0	0	3	58.5	2.28	69.9	4.53	0.16	0.03	0.6	5.22	162	194	1.9868	85.0877	0.2632	1.4756	0.0102	1.1921	231.2684	385.4474	6.49	193.4	220	60.8	5	25.51	1.2	1.17	3.67	13.8	17.4	1	66	25.83	0	102.13	108.82	2	1.2	1	0	0	0	0	1	0
546	0	0	1	0	1	62	1.08	67.4	5.08	0.27	0.06	0.57	4.83	150	239	4.7037	221.2963	0.5278	2.5657	0.0197	2.6811	640.7856	1124.1852	8.1	155.2	211	54.9	3	47.32	1	3.7	3.18	5.59	20.5	1	77	28.74	1	86.1	84.47	2	1	0	1	0	1	0	1	1
548	0	0	0	0	1	57.9	1.72	66.5	2.37	0.05	0.02	0.43	4.51	139	233	1.3779	135.4651	0.25	1.0676	0.0059	0.5925	138.0525	321.0523	5.45	194.9	210	63.4	6	26.4	1.1	0.78	1.83	7.96	14.5	0	63	28.89	0	103.36	164.06	2	1.7	1	1	1	1	0	1	1
553	0	0	0	0	0	59.6	1.97	69.45	2.97	0.29	0.04	0.35	4.19	142	420	1.5076	213.198	0.1777	1.1208	0.0036	0.5277	221.6193	633.198	5.01	209.6	191	57	5	41.96	1.97	2.32	2.32	10.72	19.45	1	51	26.12	1	123.36	133.04	2	1.2	1	0	1	1	0	1	1
556	0	0	0	0	0	63.1	1.85	72.35	2.56	0.16	0.03	0.4	3.7	111	295	1.3838	159.4595	0.2162	1.0492	0.0047	0.5535	163.2865	408.2162	4.64	184.1	244	59.1	3	41.96	1.97	2.32	2.32	10.72	19.45	0	53	24.61	0	117.3	142.79	2	1.3	1	1	0	0	0	1	1
557	1	1	1	0	3	58.4	1.17	64.25	2.85	0.11	0.03	0.39	3.66	110	192	2.4359	164.1026	0.3333	1.6765	0.0127	0.95	182.4	467.6923	6.06	181.5	201	52.6	4	41.13	2.87	0.7	1.46	13.5	12.5	0	70	29.74	0	91.4	89.51	2	1.5	0	1	1	1	0	1	1
560	0	0	1	0	0	61.4	1.78	70.3	3.62	0.2	0.05	0.62	4.24	134	251	2.0337	141.0112	0.3483	1.366	0.0081	1.2609	316.4856	510.4607	8.14	144.2	173	61.6	4	41.96	1.97	2.32	2.32	10.72	19.45	0	63	23.19	0	100.1	127.52	2	2	1	1	1	1	0	1	1
566	0	0	0	0	1	56.8	1.95	66.55	4.8	0.11	0.03	0.5	5.2	153	265	2.4615	135.8974	0.2564	1.8533	0.0093	1.2308	326.1538	652.3077	5.52	154.2	179	61	5	41.96	1.97	2.32	2.32	10.72	19.45	0	56	27.47	0	111.72	103.7	2	1	1	1	0	0	0	1	0
570	0	0	0	0	0	44.9	1.78	53.8	2.69	0.24	0.09	0.35	4.1	124	281	1.5112	157.8652	0.1966	1.0935	0.0054	0.5289	148.6301	424.6573	4.11	160.5	259	59.8	5	27.67	4.2	2.22	2.12	7.33	20.6	0	69	21.48	0	110.9	114.93	2	1.5	1	0	0	0	0	1	0
573	0	0	0	0	3	53.9	1.87	63.25	2.46	0.08	0.03	0.39	4.97	152	183	1.3155	97.861	0.2086	1.038	0.0072	0.513	93.8878	240.738	4.36	151.6	197	39.1	4	29.81	0.8	2.3	0.73	4.52	17	1	55	27.55	0	104.99	104.45	1	1.5	1	0	0	0	0	0	0
574	0	0	1	0	1	60.2	2.14	70.9	2.7	0.11	0.03	0.75	4.54	135	300	1.2617	140.1869	0.3505	0.8911	0.0042	0.9463	283.8785	378.5047	7.69	183.2	200	64.7	4	41.96	1.97	2.32	2.32	10.72	19.45	0	69	24.65	0	139.32	105.23	2	1.5	1	1	0	0	0	1	1
583	0	1	0	0	1	59.7	1.31	66.25	2.09	0.06	0.01	0.36	4.18	124	248	1.5954	189.313	0.2748	1.2011	0.0064	0.5744	142.4391	395.6641	5.19	150.6	182	46.1	5	41.83	1.2	3.11	1.45	16.1	17	0	48	20.03	0	92.49	90.79	1	1.5	1	0	0	0	0	1	0
584	0	1	1	0	0	42.8	1.29	49.25	3.16	0.17	0.04	0.41	4.03	116	264	2.4496	204.6512	0.3178	1.6545	0.0093	1.0043	265.146	646.6977	14.23	173.4	195.89	54.03	4.25	64.17	1	2.7	1.09	5.79	11	0	72	21.91	0	96.04	59.27	2	1.6	1	1	1	1	0	1	1
585	1	0	0	0	0	61.2	1.48	68.6	3.24	0.13	0.05	0.4	4.98	148	270	2.1892	182.4324	0.2703	1.5728	0.0081	0.8757	236.4324	591.0811	6.12	186.5	227	57.1	4	28.25	1	1.33	0.94	19.1	17.2	0	56	32.39	0	107.34	106.67	2	1.6	1	1	0	0	0	0	1
586	0	0	0	0	1	63.6	2.38	75.5	2.91	0.45	0.09	0.63	4.66	155	285	1.2227	119.7479	0.2647	0.8197	0.0043	0.7703	219.5338	348.4664	4.85	158	171	50.1	4	41.96	1.97	2.32	2.32	10.72	19.45	1	50	23.39	0	101.98	122.07	1	1.2	1	0	0	0	0	0	0
588	0	0	0	0	1	62.7	1.44	69.9	2.09	0.06	0.03	0.27	4.26	130	150	1.4514	104.1667	0.1875	1.1611	0.0097	0.3919	58.7813	217.7083	5.75	178.9	219	55	4	41.96	1.97	2.32	2.32	10.72	19.45	0	67	26.84	0	102.72	99.74	2	1.1	1	1	1	0	0	1	0
590	0	1	1	0	1	58.1	1.5	65.6	1.81	0.13	0.04	0.37	4.44	131	247	1.2067	164.6667	0.2467	0.8873	0.0049	0.4465	110.2773	298.0467	5.87	193.7	156	55.9	3	41.96	1.97	2.32	2.32	10.72	19.45	0	67	20.9	0	97.14	90.99	2	1.8	1	1	0	0	0	0	0
591	0	0	0	0	1	62.3	1.95	72.05	4.01	0.12	0.04	0.37	4.78	134	317	2.0564	162.5641	0.1897	1.6169	0.0065	0.7609	241.1964	651.8821	4.66	150.1	178	48.4	4	41.96	1.97	2.32	2.32	10.72	19.45	0	46	22.58	0	104.12	114.66	1	1.5	1	1	1	0	0	1	0
595	0	1	0	0	2	65.6	1.12	71.2	3.4	0.07	0.05	0.31	4.9	151	127	3.0357	113.3929	0.2768	2.1935	0.0239	0.9411	119.5161	385.5357	4.48	117.6	230	43.8	3	47.71	1.3	1.6	1.84	16.2	18.8	1	75	21.43	0	76.61	81.45	2	2	1	0	0	0	0	1	0
597	0	0	0	0	3	67.6	1.99	77.55	2.6	0.07	0.03	0.36	4.11	123	212	1.3065	106.5327	0.1809	1.0612	0.0062	0.4704	99.7146	276.9849	4.77	179.2	202	56.6	6	28.09	1	2.29	1.38	10.7	13.9	0	57	24.84	0	104.2	108.47	2	1.2	1	0	0	0	0	1	1
598	0	0	0	0	0	61.2	2.03	71.35	2.32	0.07	0.03	0.28	3.92	125	150	1.1429	73.8916	0.1379	0.9627	0.0076	0.32	48	171.4286	5.91	125	206	47.1	3	33.72	1	2.18	0.78	7.43	16.8	0	53	26.95	0	128.2	125.21	2	1.1	1	1	0	0	0	1	1
599	0	0	0	0	1	57.7	1.32	64.3	1.52	0.24	0.03	0.28	4.47	141	173	1.1515	131.0606	0.2121	0.8128	0.0067	0.3224	55.7794	199.2121	5.36	186.3	157	55	5	41.96	1.97	2.32	2.32	10.72	19.45	0	48	24.97	0	118.42	116.11	2	1.5	1	1	0	1	0	1	0
600	0	1	0	0	3	67.5	2.18	78.4	2.83	0.09	0.03	0.39	5.01	154	206	1.2982	94.4954	0.1789	1.052	0.0063	0.5063	104.2946	267.422	4.64	230.3	233	55.8	3	41.96	1.97	2.32	2.32	10.72	19.45	0	50	22.21	0	96.49	100.51	2	1.1	1	1	0	0	0	1	1
603	0	0	0	0	3	60	1.48	67.4	1.46	0.02	0.04	0.35	3.52	125	264	0.9865	178.3784	0.2365	0.7725	0.0037	0.3453	91.1514	260.4324	5.37	157	152	48.9	4	41.96	1.97	2.32	2.32	10.72	19.45	0	57	24.09	0	107.95	97.08	1	1.2	1	0	0	0	0	0	1
604	0	0	0	0	1	65.9	2.2	76.9	2.75	0.08	0.02	0.45	4.11	128	176	1.25	80	0.2045	1	0.0071	0.5625	99	220	5.87	189.1	230	53.8	4	44.57	0.6	2.04	4.05	7.72	16.6	0	69	24.56	0	128.3	84.2	2	1.7	1	0	0	0	0	1	1
605	0	1	0	0	0	55.7	1.43	62.85	3.34	0.16	0.03	0.54	3.97	122	144	2.3357	100.6993	0.3776	1.5463	0.0162	1.2613	181.6213	336.3357	6.54	117	146	61.1	5	37.32	0.7	3.46	10.1	9.19	9.73	1	73	24.21	1	44.11	45.29	3	1.2	1	1	1	0	0	1	0
610	1	1	0	0	0	56.2	1.09	61.65	2.5	0.07	0.03	0.26	3.99	126	243	2.2936	222.9358	0.2385	1.7241	0.0094	0.5963	144.9083	557.3394	5.74	123.5	138	61.7	4	43.29	0.5	1.88	8.61	15.6	16.2	1	54	25.46	0	79.43	86.7	3	1.7	1	0	1	1	0	1	0
612	0	0	1	1	1	58.1	2.43	70.25	4.74	1.75	0.05	0.69	4.8	145	204	1.9506	83.9506	0.284	0.9634	0.0096	1.3459	274.5689	397.9259	6.11	157.6	190	48.4	4	45.92	8.6	8.35	5.5	16.8	13.4	1	68	24.07	0	56.49	69.72	2	2	1	0	0	0	0	1	0
614	0	0	1	0	3	39.2	2.96	54	2.31	0.08	0.02	0.4	3.93	124	221	0.7804	74.6622	0.1351	0.6676	0.0035	0.3122	68.9878	172.4696	5.18	173.4	112	54.03	4.25	28.89	0.5	1.31	2.97	11	8.5	1	64	24.78	1	111.38	107.62	3	1.5	1	1	1	0	0	1	0
615	0	0	0	0	1	62.6	2.22	73.7	4.14	0.15	0.05	0.55	3.39	113	279	1.8649	125.6757	0.2477	1.3939	0.0067	1.0257	286.1635	520.2973	5.01	141.3	219	74.4	5	44.47	1.3	2.07	2.9	10.3	13.9	1	63	18.17	0	106.03	112.39	2	1.5	1	1	1	0	0	1	1
616	0	1	0	0	1	65.5	2.88	79.9	2.86	0.07	0.07	0.58	5.21	161	225	0.9931	78.125	0.2014	0.7944	0.0044	0.576	129.5938	223.4375	6.44	174.4	220	54.5	5	26.79	0.6	1.38	2.24	4.35	26	1	50	29.38	1	99.8	131.5	2	0.7	1	0	0	0	0	0	1
618	0	1	0	0	0	63	2.19	73.95	2.21	0.14	0.05	0.44	4.66	153	294	1.0091	134.2466	0.2009	0.7837	0.0034	0.444	130.5414	296.6849	5.64	166.5	204	47.5	5	41.96	1.97	2.32	2.32	10.72	19.45	1	54	27.04	0	115.55	125.28	2	0.8	1	0	0	0	0	0	0
621	0	1	1	0	0	61.5	1.42	68.6	1.8	0.07	0.01	0.33	4.52	129	190	1.2676	133.8028	0.2324	0.9836	0.0067	0.4183	79.4789	240.8451	5.78	222	184	55.7	3	27.57	0.8	2.59	2.03	9.6	20.6	0	58	26.04	0	126.91	118.14	2	1.8	1	1	1	0	0	1	1
623	0	0	0	0	3	61.7	1.94	71.4	3.3	0.4	0.04	0.28	4.8	137	228	1.701	117.5258	0.1443	1.2406	0.0075	0.4763	108.5938	387.8351	4.74	183.1	217	58.8	7	32.76	1.6	2.24	3.15	7.61	15.2	0	57	20.7	0	92.13	83.82	2	1.5	1	1	0	0	0	1	0
625	0	1	0	0	1	62.3	2.1	72.8	3.92	0.11	0.02	0.26	4.58	133	185	1.8667	88.0952	0.1238	1.5743	0.0101	0.4853	89.7867	345.3333	5.27	176.4	208	55	8	43.66	0.6	1.02	1.89	10.5	18.9	0	69	26.95	0	103.69	118.13	2	1.3	1	0	1	0	0	1	1
631	0	0	1	0	1	58.5	2.49	70.95	2.39	0.3	0.03	0.47	5.28	109	472	0.9598	189.5582	0.1888	0.7264	0.002	0.4511	212.9308	453.0442	9.95	222	149	64.6	4	34.23	0.9	3.65	3.07	10.5	12.1	0	45	30.47	0	132.9	111.05	2	1.2	1	0	0	0	0	0	0
632	0	0	0	0	3	57.2	2.49	69.65	4.11	0.09	0.06	0.67	3.64	116	285	1.6506	114.4578	0.2691	1.2417	0.0058	1.1059	315.1825	470.4217	5.49	138.2	185	66	5	28.66	1.7	1.64	1.13	7.89	8.4	0	59	27.24	0	87.79	84.54	2	1.7	1	0	0	0	0	1	1
635	0	1	0	0	3	64.7	1.73	73.35	3.38	0.01	0.04	0.56	4.74	129	232	1.9538	134.104	0.3237	1.4444	0.0084	1.0941	253.8321	453.2717	2.21	184.9	156	52.3	4	41.84	0.8	2.77	1.58	9.15	15.6	1	55	30.86	0	103.78	124.94	2	1.6	1	0	1	0	0	1	0
637	1	0	0	0	3	60.4	1.12	66	2.27	0.02	0.03	0.25	3.66	105	231	2.0268	206.25	0.2232	1.5986	0.0088	0.5067	117.0469	468.1875	4.61	151.2	181	54.7	3	42.08	0.8	1.78	1.43	9.19	18.7	0	43	25.53	0	92.05	85.6	1	1.7	1	1	1	0	0	1	1
638	0	1	0	0	1	61.7	2.27	73.05	3.9	0.24	0.05	0.45	5.53	160	254	1.7181	111.8943	0.1982	1.2957	0.0068	0.7731	196.3744	436.3877	7.45	187.8	251	50.4	5	39.38	0.9	2.77	3.16	13.4	52.3	1	54	29.05	1	88.63	106.69	2	2	1	1	1	0	0	1	1
639	0	0	0	0	0	54.6	1.28	61	2.33	0.01	0.03	0.51	4.44	134	261	1.8203	203.9063	0.3984	1.2732	0.007	0.9284	242.3018	475.1016	5.79	181.1	209	65.9	5	44.26	1.1	1.66	1.44	6.76	23.8	0	56	23.44	0	101.33	104.38	1	1.5	1	1	0	1	0	1	0
644	0	0	0	0	1	66.1	1.84	75.3	2.29	0.14	0.07	0.48	4.74	152	256	1.2446	139.1304	0.2609	0.9051	0.0049	0.5974	152.9322	318.6087	5.24	163.1	174	54	3	38.44	1.8	2.51	1.74	9.83	29.8	1	40	27.41	1	117.57	112.48	1	1.5	1	1	1	0	0	1	0
648	0	0	0	0	3	58.8	1.5	66.3	4.1	0.23	0.03	0.39	4.3	135	236	2.7333	157.3333	0.26	1.907	0.0116	1.066	251.576	645.0667	6.09	95.9	166	53	3	40.51	0.9	1.71	3.56	12.4	17.6	1	72	25.15	1	99.57	99.68	2	1.5	1	0	1	1	0	1	1
658	0	0	0	0	1	58.6	1.45	65.85	2.83	0.12	0.03	0.42	4.07	124	254	1.9517	175.1724	0.2897	1.401	0.0077	0.8197	208.2099	495.7379	5.21	168.7	173	57.9	3	42.26	1.17	2.01	1.52	6.77	21	0	69	24.34	0	127.15	109.23	2	2	1	0	0	0	0	1	1
660	0	0	0	0	1	61	1.87	70.35	3.33	0.16	0.04	0.39	4.53	142	227	1.7807	121.3904	0.2086	1.3537	0.0078	0.6945	157.6497	404.2299	6.02	157	227	65.9	6	41.96	1.97	2.32	2.32	10.72	19.45	1	63	20.43	1	136.4	139.31	2	1.5	0	0	0	0	0	1	1
661	1	0	0	0	1	60.6	1.86	69.9	3.03	0.03	0.03	0.32	4.46	100	351	1.629	188.7097	0.172	1.3527	0.0046	0.5213	182.9729	571.7903	5	163.1	183	54	3	41.96	1.97	2.32	2.32	10.72	19.45	0	40	33.87	0	94.7	88.4	2	2	1	1	1	0	0	1	1
662	0	1	1	0	1	60.8	0.96	65.6	4.23	0.89	0.05	0.45	1.14	128	187	4.4063	194.7917	0.4688	1.8	0.0236	1.9828	370.7859	823.9688	12.09	132.5	355	57.8	2	56.88	1.23	6.38	3.16	8.01	15.5	1	78	29.76	1	71.81	89.81	2	1.2	1	0	1	1	0	1	0
670	0	1	0	0	0	59.5	2.19	70.45	4.73	0.09	0.02	0.45	4.68	137	282	2.1598	128.7671	0.2055	1.72	0.0077	0.9719	274.0808	609.0685	5.27	178.2	172	60.1	3	38.96	0.6	1.83	1.08	7.59	33.7	0	55	23.92	0	117.58	125.95	2	2	1	1	1	0	0	1	1
672	0	1	0	0	0	58.8	1.12	64.4	3.04	0.04	0.02	0.3	4.68	151	168	2.7143	150	0.2679	2.0541	0.0162	0.8143	136.8	456	5.94	136.1	182	55	4	43.46	3.67	3.41	2.39	12	18.6	1	78	23.44	1	81.63	78.9	2	2	1	0	0	0	0	1	1
677	0	0	1	0	0	66	2.12	76.6	6.89	0	0.03	0.62	4.57	146	126	3.25	59.434	0.2925	2.4874	0.0258	2.015	253.89	409.5	7.1	128.7	167	46.8	3	41.96	1.97	2.32	2.32	10.72	19.45	1	60	23.94	1	117.57	144.99	2	1.3	1	0	0	0	0	0	0
680	0	1	0	0	3	59.1	2.01	69.15	2.49	0.11	0.04	0.34	4.53	136	199	1.2388	99.005	0.1692	0.996	0.0062	0.4212	83.8176	246.5224	7.37	219.4	208	59.9	3	48.49	0.81	1.51	1.49	7.77	23.6	0	56	23.63	0	107.95	85.27	3	1.2	1	0	0	0	0	1	0
681	0	1	0	0	3	61.9	2	71.9	3.18	0.1	0.06	0.88	4.3	147	209	1.59	104.5	0.44	1.0461	0.0076	1.3992	292.4328	332.31	5.95	164	234	52.8	5	41.96	1.97	2.32	2.32	10.72	19.45	1	57	31.21	1	118.31	108.08	2	1.5	1	1	0	0	0	1	1
684	0	0	0	0	1	59.7	2.07	70.05	2.51	0.03	0.03	0.34	4.4	129	242	1.2126	116.9082	0.1643	1.0162	0.005	0.4123	99.7695	293.4396	4.95	180.9	163	54.7	3	44.46	0.47	1.5	0.78	8.58	20.9	0	57	22.43	0	128.5	122.24	2	2	1	1	1	0	0	0	0
686	0	0	1	0	3	58.5	1.88	67.9	3.89	0.11	0.05	0.56	5.21	154	175	2.0691	93.0851	0.2979	1.4962	0.0118	1.1587	202.7766	362.1011	8.12	145.6	215	67.6	4	41.96	1.97	2.32	2.32	10.72	19.45	1	54	32.22	0	74.7	64.2	2	1.1	1	0	0	0	0	0	1
687	0	0	0	0	1	58.9	2.1	69.4	3.21	0.02	0.02	0.49	3.78	124	310	1.5286	147.619	0.2333	1.2205	0.0049	0.749	232.19	473.8571	5.52	182.2	180	60.7	4	42.75	0.54	1.44	1.69	14.2	16	0	47	26.64	0	104.75	114.37	2	1.5	1	1	0	0	0	1	0
691	0	1	0	0	1	62.2	1.86	71.5	2.8	0.06	0.03	0.37	4.53	131	179	1.5054	96.2366	0.1989	1.2069	0.0084	0.557	99.7011	269.4624	5.49	152.8	170	54.4	3	41.96	1.97	2.32	2.32	10.72	19.45	0	55	23.37	0	89.36	91.18	2	1.2	1	0	0	0	0	1	1
694	1	1	0	0	2	58.8	1.2	64.8	1.66	0.02	0	0.45	4.07	130	172	1.3833	143.3333	0.375	0.994	0.008	0.6225	107.07	237.9333	6.13	163.1	178	73.5	6	54.58	0.51	2.28	2.02	7.48	16.1	0	61	23.24	0	146.7	106.52	2	2	0	0	0	0	0	1	1
696	0	0	0	0	3	57.3	1.6	65.3	3.95	0.43	0.04	0.45	4.45	140	201	2.4688	125.625	0.2813	1.5675	0.0123	1.1109	223.2984	496.2188	5.28	147.1	185	61.5	5	46.14	0.78	2.31	1.51	7.67	16.2	1	69	27.68	1	88.9	89.69	2	1.5	1	0	1	0	0	1	0
697	0	0	0	0	3	58.1	1.97	67.95	2.98	0.3	0.05	0.63	4.47	142	206	1.5127	104.5685	0.3198	1.0102	0.0073	0.953	196.317	311.6142	5.57	146.7	190	52.1	5	41.96	1.97	2.32	2.32	10.72	19.45	0	58	31.25	0	101.4	108.6	2	1.5	1	0	0	1	0	1	1
699	0	0	0	0	1	59.1	1.82	68.2	2.4	0.18	0.04	0.39	4.3	130	207	1.3187	113.7363	0.2143	0.9877	0.0064	0.5143	106.4571	272.967	5.17	139.9	155	54	5	37.19	0.51	1.41	1.7	7.75	12.5	0	55	24.22	0	82.74	75.88	2	1.6	1	1	1	1	0	1	0
720	0	0	0	0	1	62.3	1.2	68.3	2.43	0.23	0.03	0.42	4.15	129	219	2.025	182.5	0.35	1.2926	0.0092	0.8505	186.2595	443.475	4.77	138	178	55.3	4	46.27	0.5	2.98	2.76	14.2	17	0	67	22.6	0	114.49	84.84	2	1.2	0	0	1	1	0	0	1
724	0	0	0	0	0	60.1	1.61	68.15	3.25	0.1	0.02	0.43	3.89	117	265	2.0186	164.5963	0.2671	1.5046	0.0076	0.868	230.0233	534.9379	5.01	193.4	252	60.1	5	41.96	1.97	2.32	2.32	10.72	19.45	0	60	24.03	0	102.3	91.4	2	1.2	1	1	1	0	0	1	1
725	0	0	0	0	1	57.4	1.21	63.45	2.26	0.08	0.03	0.2	4.48	135	162	1.8678	133.8843	0.1653	1.4868	0.0115	0.3736	60.5157	302.5785	4.5	187.7	253	60.1	4	52.89	0.6	1.5	2.29	6.57	40.1	0	78	22.21	0	63.92	61.17	2	1	1	0	1	1	0	1	1
731	0	0	0	0	3	60.4	1.49	67.85	3.41	0.4	0.04	0.42	4.39	139	230	2.2886	154.3624	0.2819	1.4511	0.01	0.9612	221.0779	526.3758	4.03	202.1	175	54	4	46.91	1.95	4.25	1.91	4.6	15.8	1	69	23.66	1	55.8	63.93	2	1.5	1	0	1	1	0	1	1
735	0	1	0	0	1	57.5	2.07	67.85	5.51	0.72	0.08	0.85	4.93	153	351	2.6618	169.5652	0.4106	1.4812	0.0076	2.2626	794.1587	934.3043	4.91	140.1	200	60.8	4	41.96	1.97	2.32	2.32	10.72	19.45	1	65	24.22	1	76.24	71.38	2	1	1	0	1	0	0	1	0
742	0	0	0	0	1	62	1.92	71.6	2.1	0.07	0.02	0.33	4.4	137	229	1.0938	119.2708	0.1719	0.8974	0.0048	0.3609	82.6547	250.4688	4.33	172.4	227	53.7	4	23.75	0.7	2.33	1.56	7.53	81.6	0	52	22.83	0	115.09	118.94	2	2	1	1	1	0	0	1	1
743	0	0	0	0	3	55	1.17	60.85	2.87	0.24	0.06	0.73	4.82	152	233	2.453	199.1453	0.6239	1.3045	0.0105	1.7907	417.2293	571.547	6.22	192.7	199	56.6	4	46.12	1.64	2.96	3.12	5.19	14.5	1	73	23.89	1	87.17	74.77	2	2	1	1	1	1	0	1	1
745	0	1	0	0	0	57.1	2.47	69.45	3.32	0.11	0.05	0.35	4.47	132	221	1.3441	89.4737	0.1417	1.1141	0.0061	0.4704	103.9684	297.0526	4.92	180.4	240	54.8	4	20.25	0.67	3.24	2.05	6.32	19.4	0	64	29.72	0	103.83	87.34	2	2	1	1	1	0	1	1	1
749	0	1	0	0	3	54.3	4.54	77	2.9	0.24	0.04	0.83	4.26	137	189	0.6388	41.63	0.1828	0.5133	0.0034	0.5302	100.2033	120.7269	5.21	180.5	215	57.2	7	30.02	1.06	2.38	4.38	10.4	16.8	0	57	27.85	0	102.58	82.3	2	1.5	1	0	0	0	0	1	0
750	0	1	0	0	2	60.9	1.45	68.15	2.69	0.16	0.02	0.36	4.29	136	226	1.8552	155.8621	0.2483	1.3518	0.0082	0.6679	150.9368	419.269	4.43	167.7	228	59	6	44.35	0.54	2.2	2.06	8.35	24.4	0	56	25.06	0	122.49	123.83	2	1	0	0	1	0	0	1	0
756	1	0	0	0	1	56.2	1.63	64.35	3.17	0.61	0.04	0.46	4.58	138	282	1.9448	173.0061	0.2822	1.1569	0.0069	0.8946	252.2775	548.4294	4.41	212.8	103	54.2	6	49.44	1.01	2.03	3.06	14.8	22.5	0	58	27.39	0	127.78	107.07	2	1.7	1	1	1	1	0	1	1
759	0	1	0	0	3	58.9	1.84	68.1	2.96	0.05	0.03	0.3	3.82	119	264	1.6087	143.4783	0.163	1.3333	0.0061	0.4826	127.4087	424.6957	5.09	176.7	181	60.7	5	38.59	0.91	1.42	0.77	5.5	16.5	0	66	28.76	0	131.78	100.39	2	1.4	1	0	1	0	0	1	1
761	0	1	0	0	1	65.8	1.64	74	2.57	0.05	0.02	0.27	5.18	149	180	1.5671	109.7561	0.1646	1.298	0.0087	0.4231	76.1598	282.0732	7.42	133.7	214	44	4	41.96	1.97	2.32	2.32	10.72	19.45	1	52	26.49	0	126.58	129.17	3	1	1	1	1	0	0	1	1
762	1	0	0	0	2	58	2	68	5.41	0.17	0.05	0.49	4.74	141	299	2.705	149.5	0.245	1.9963	0.009	1.3255	396.3096	808.795	5.05	164.7	207	50.2	4	41.96	1.97	2.32	2.32	10.72	19.45	0	53	23.88	0	104	114.6	2	1.4	1	1	1	0	0	1	1
766	0	0	0	0	0	62.2	1.26	68.5	1.53	0.06	0.02	0.18	4.4	135	177	1.2143	140.4762	0.1429	1.0066	0.0069	0.2186	38.6871	214.9286	4.68	158.8	186	37.6	4	31.82	0.69	1.25	1.23	6.01	16.1	0	55	24.88	0	137.85	108.07	2	1.8	1	0	1	0	0	1	1
770	0	0	0	0	1	62.2	2.35	73.95	3.91	0.13	0.03	0.4	4.42	147	230	1.6638	97.8723	0.1702	1.3436	0.0072	0.6655	153.0723	382.6809	5.67	173.2	212	45.5	5	40.09	0.88	2.04	2.6	11.3	20.7	1	55	28.37	1	85.19	102.36	2	0.7	1	1	1	0	0	0	1
771	0	0	0	0	1	40.6	3.42	57.7	3.42	0.11	0.04	0.32	4.52	140	237	1	69.2982	0.0936	0.8792	0.0042	0.32	75.84	237	5.7	173.4	195.89	54.03	4.25	52.99	1.13	2.32	8.29	8.35	14.5	0	64	22.83	0	105.83	146.52	2	1.7	0	1	1	0	0	1	1
775	0	1	1	0	2	55.6	2.46	67.9	2.59	0.22	0.03	0.44	3.88	116	220	1.0528	89.4309	0.1789	0.8222	0.0048	0.4633	101.9154	231.626	7.17	153.8	203	60.1	4	60.77	0.95	2.71	2.18	22.5	18.8	0	68	27.24	0	116.32	137.69	2	1.5	1	1	1	0	0	1	0
776	0	0	0	0	0	59.1	1.15	64.85	2.62	0.06	0.02	0.36	4.95	142	192	2.2783	166.9565	0.313	1.6478	0.0119	0.8202	157.4734	437.4261	5.34	163.5	124	50.1	3	45.69	1.03	1.45	1.52	20.9	18.6	1	69	24.1	1	127.66	151.48	2	2	1	1	1	1	0	1	1
781	0	0	0	0	1	60.8	1.11	66.35	2.6	0.07	0.01	0.3	4.12	127	136	2.3423	122.5225	0.2703	1.745	0.0172	0.7027	95.5676	318.5586	5.95	122.3	218	44.6	3	130.3	0.57	2.62	6.16	6.25	19.2	0	76	29.48	0	98.21	72.08	2	1.2	1	0	1	0	0	1	1
785	0	1	0	0	2	61.2	1.79	70.15	2.5	0.04	0.02	0.4	3.93	120	215	1.3966	120.1117	0.2235	1.1111	0.0065	0.5587	120.1117	300.2793	6.1	158.6	188	51.7	5	52.58	0.77	1.8	2.34	9.67	23.7	0	69	27.19	0	103.41	94.4	2	1.7	1	1	1	0	0	1	1
786	0	0	1	0	1	40.7	1.68	49.1	3.23	0.1	0.05	0.26	4.03	114	239	1.9226	142.2619	0.1548	1.5455	0.008	0.4999	119.4715	459.506	5.78	149.8	244	55.2	4.25	30.34	0.86	1.97	3.33	2.97	31	0	68	27.18	0	110.65	106.47	2	1.9	1	0	0	0	0	1	1
787	0	1	0	0	3	59.9	2.32	71.5	4.55	0.06	0.04	0.55	4.51	142	216	1.9612	93.1034	0.2371	1.532	0.0091	1.0787	232.9914	423.6207	5.58	187.6	206	52.3	4	41.64	1.47	2.15	2.43	11.3	17.4	1	57	25.32	0	115.96	138.84	2	2	0	1	1	1	0	1	1
789	0	0	0	0	0	61.3	0.77	65.15	2.35	0.61	0.01	0.45	3.94	129	98	3.0519	127.2727	0.5844	1.2772	0.0311	1.3734	134.5909	299.0909	4.77	140.5	152	43.2	3	58.44	1.59	1.5	2.23	10.9	11.6	1	74	17.84	1	93.49	116.32	2	1.5	0	1	0	1	0	1	1
792	0	0	0	0	1	56.4	1.91	65.95	2.34	0.02	0.01	0.37	3.53	112	199	1.2251	104.1885	0.1937	1.013	0.0062	0.4533	90.2064	243.801	5.21	151.1	202	52.3	3	41.96	1.97	2.32	2.32	10.72	19.45	0	66	27.53	0	95.04	127.38	2	1.6	1	0	1	0	0	1	1
799	0	0	0	0	3	58.9	3.44	76.1	3.29	0.06	0.07	0.67	4.72	145	258	0.9564	75	0.1948	0.7759	0.0037	0.6408	165.3225	246.75	4.37	136.8	160	52.4	4	56.73	0.63	2.92	3.6	8.37	18.6	1	53	27.1	1	109.31	127.59	2	1.4	1	1	1	0	0	1	1
801	1	0	0	0	0	57.5	1.29	63.95	2.67	0.05	0.03	0.42	3.68	116	244	2.0698	189.1473	0.3256	1.4916	0.0085	0.8693	212.1098	505.0233	4.96	184.9	196	51.7	5	38.85	0.54	0.93	3.44	12.1	18	0	62	23.64	0	108.57	66.93	2	2	1	1	1	0	0	1	1
803	0	1	0	0	0	58.5	1.43	65.65	3.82	0.14	0.03	0.43	4.19	126	257	2.6713	179.7203	0.3007	1.8818	0.0104	1.1487	295.2085	686.5315	10.24	156.2	189	51.1	6	36.45	0.57	1.41	2.66	5.92	19.5	0	55	37.66	0	87.29	94.3	2	0.8	0	0	0	0	0	0	1
808	0	0	0	0	0	62.7	2.43	74.85	4.3	0.2	0.03	0.64	4.55	135	233	1.7695	95.8848	0.2634	1.303	0.0076	1.1325	263.8749	412.3045	4.96	145.2	204	61.1	5	40.61	0.85	2.18	4.67	7.24	19.9	1	59	24.3	1	99.44	108.85	2	1.6	1	1	1	0	0	1	1
809	1	1	0	0	1	48	1.72	56.6	3.02	0.38	0.06	0.53	3.73	117	315	1.7558	183.1395	0.3081	1.1227	0.0056	0.9306	293.1331	553.0814	4.71	191.3	267	74.6	12	57.11	0.97	1.75	3.9	11.8	70.1	1	63	21.08	1	83.43	73.1	3	1.7	1	1	0	0	0	0	0
811	0	0	0	0	3	38.4	2.51	50.95	1.79	0.05	0.03	0.35	4.15	132	217	0.7131	86.4542	0.1394	0.6088	0.0033	0.2496	54.1635	154.753	4.66	160.3	190	48.6	5	41.96	1.97	2.32	2.32	10.72	19.45	0	66	25.45	0	125.02	132.21	2	1.9	1	1	1	1	0	1	1
816	0	0	0	0	1	61.1	0.98	66	1.85	0.14	0.05	0.31	4.78	149	190	1.8878	193.8776	0.3163	1.25	0.0099	0.5852	111.1888	358.6735	5.24	131.2	186	39.3	3	42.88	0.86	1.89	3.42	6	9.28	1	76	24.38	1	110.28	104.23	3	2	0	0	1	0	0	1	1
817	0	0	0	0	1	59.7	2.18	70.6	1.92	0.04	0.02	0.28	4.24	128	224	0.8807	102.7523	0.1284	0.7619	0.0039	0.2466	55.2396	197.2844	5.39	248.8	224	50.1	5	33.43	1	1.97	2.36	38	16	0	52	26.49	0	150.21	102.61	2	1.3	1	0	1	0	0	1	1
819	0	1	0	0	2	56.6	1.65	64.85	2.83	0.13	0.02	0.25	3.9	119	169	1.7152	102.4242	0.1515	1.3805	0.0101	0.4288	72.4652	289.8606	4.52	196	187	63.7	4	41.96	1.97	2.32	2.32	10.72	19.45	0	56	23.81	0	101.75	85.29	2	2	1	0	1	0	0	1	1
820	0	0	0	0	3	64	3.42	81.1	2.75	0.21	0.04	0.48	4.94	144	195	0.8041	57.0175	0.1404	0.6627	0.0041	0.386	75.2632	156.7982	7.23	157.2	186	54.4	5	21.02	1.57	1.64	4.69	7.62	31.9	1	50	26.84	1	85.39	86.4	2	1	0	0	0	0	0	1	0
821	0	0	0	0	0	55	2.13	65.65	4.86	0.06	0.03	0.49	4.47	127	253	2.2817	118.7793	0.23	1.7934	0.009	1.118	282.8611	577.2676	5.93	171.9	180	60.7	3	37.08	0.45	1.85	0.96	15.9	20.3	0	66	24.77	0	111.08	137.72	1	1.8	0	1	1	0	0	1	1
823	0	1	0	0	0	62.7	1.91	72.25	3.26	0.06	0.04	0.42	4.99	151	268	1.7068	140.3141	0.2199	1.3416	0.0064	0.7169	192.1181	457.4241	4.85	173.4	195.89	54.03	4.25	49.65	1.25	3.04	0.8	5.33	23.5	1	45	23.03	1	103.93	112.93	2	1.3	1	0	1	0	0	1	1
825	0	1	0	0	1	59.09	1.73	67.74	7.59	0	0.01	0.67	3.3	112	134	4.3873	77.4566	0.3873	3.1494	0.0327	2.9395	393.8903	587.896	5.58	173.4	244	54.03	4.25	41.96	1.97	1.51	3.31	10.72	19.8	1	64	19.83	1	97.45	82.18	2	1.5	1	1	1	1	0	1	1
826	1	0	0	0	2	58	2.27	69.35	3.35	0.08	0.02	0.33	4.51	125	327	1.4758	144.0529	0.1454	1.2407	0.0045	0.487	159.2504	482.5771	6	180.5	146	64.4	7	41.96	1.97	2.32	2.32	10.72	19.45	0	59	22.21	0	60.61	86.61	2	1.5	0	0	1	0	0	1	0
829	0	0	0	0	0	60.4	2.11	70.95	2.27	0.12	0.03	5.05	5.05	149	211	1.0758	100	2.3934	0.3105	0.0051	5.4329	1146.35	227	5.28	188.3	219	48.6	5	48.34	1.27	2.84	2.27	5.11	17	0	51	21.79	0	112.6	115.1	2	1.3	1	1	1	0	0	1	1
830	0	0	0	0	2	59.2	2.13	69.85	3.22	0.12	0.02	0.41	5.65	162	230	1.5117	107.9812	0.1925	1.2015	0.0066	0.6198	142.5568	347.6995	5	147.9	244	42.7	6	42.83	1.73	2.27	3.41	11.7	44.1	1	67	22.84	1	89	88.15	2	1.5	1	1	1	0	0	1	1
832	0	0	0	0	1	62.4	1.5	69.9	1.65	0.11	0.03	0.37	3.96	125	217	1.1	144.6667	0.2467	0.8209	0.0051	0.407	88.319	238.7	5.49	160.5	191	46.1	2	46.13	0.85	3.52	3.39	10.8	22.3	1	60	23.59	1	88.34	88.63	2	1.5	1	1	1	0	0	1	0
833	1	1	0	0	0	58.4	1.28	64.8	2.49	0.05	0.04	0.37	4.33	128	173	1.9453	135.1563	0.2891	1.431	0.0112	0.7198	124.5195	336.5391	5.55	166.2	190	52.3	4	126.6	1.4	3	2.35	9.28	22.4	0	75	25.2	0	110.48	120.67	2	1.2	1	0	1	0	0	1	1
836	0	0	0	0	0	62.2	1.14	67.9	2.33	0.06	0.01	0.23	4.06	134	145	2.0439	127.193	0.2018	1.6181	0.0141	0.4701	68.1627	296.3596	5.21	149.6	199	41.1	3	38.81	1.02	1.28	2.03	5.66	15.4	0	58	28.96	0	133.33	125.06	2	0.8	1	0	0	0	0	1	1
837	0	1	0	0	3	56	1.64	64.2	4.46	0.26	0.06	0.68	4.74	153	221	2.7195	134.7561	0.4146	1.6894	0.0123	1.8493	408.6883	601.0122	5.11	188.6	149	51.9	5	41.96	1.97	2.32	2.32	10.72	19.45	1	70	25.8	1	87.22	98.28	2	1	1	0	1	0	0	1	1
839	0	0	0	0	0	58.3	1.99	68.25	2.17	0.04	0.02	0.31	4.51	136	258	1.0905	129.6482	0.1558	0.9195	0.0042	0.338	87.2144	281.3367	4.57	175.9	131	47	4	59.71	0.4	1.93	1.33	7.6	22.9	0	70	23.17	0	109.53	71.05	2	2	1	1	1	0	0	1	1
841	0	0	0	0	1	57.9	1.74	66.6	2.58	0.14	0.04	0.37	4.6	137	230	1.4828	132.1839	0.2126	1.1266	0.0064	0.5486	126.1828	341.0345	4.86	179.5	168	44.4	4	42.56	2.11	3.15	4.19	9.51	23.2	1	79	28.96	0	72.07	59.74	2	1	1	0	1	1	0	1	1
842	0	0	0	0	1	54.6	1.37	61.45	2.59	0.08	0.02	0.29	4.26	120	179	1.8905	130.6569	0.2117	1.4716	0.0106	0.5482	98.1364	338.4015	4.36	210.4	217	56.9	3	66.22	0.98	2.73	3.49	6.52	13.1	1	60	20.96	0	97.51	79.42	2	1.6	1	1	1	0	0	1	1
847	0	0	0	0	2	66.2	2.49	78.65	4.28	0.08	0.07	0.55	4.82	148	197	1.7189	79.1165	0.2209	1.3417	0.0087	0.9454	186.2402	338.6185	5.87	148.3	191	46.5	5	48.7	1.41	1.99	1.75	3.72	15.8	1	40	28.24	0	76.91	85.26	2	2	1	0	1	0	0	1	1
848	0	0	0	0	2	49	1.73	57.65	4.05	0.14	0.06	0.44	4.63	148	226	2.341	130.6358	0.2543	1.7089	0.0104	1.0301	232.7931	529.0751	5.04	241.1	279	69.5	8	58.57	2.27	3.65	2.33	10.8	19.9	1	70	23.23	1	143.85	110.43	3	1.5	1	1	1	0	0	1	1
850	0	1	0	0	3	59.8	2.03	69.95	3.88	0.19	0.03	0.58	4.9	150	195	1.9113	96.0591	0.2857	1.371	0.0098	1.1086	216.1714	372.7094	6.9	189.8	236	48.5	4	41.96	1.97	2.32	2.32	10.72	19.45	1	54	29.76	0	101.4	112.6	2	1.2	1	0	0	0	0	1	1
854	0	0	0	0	2	61.1	2.44	73.3	2.65	0.05	0.03	0.49	4.22	137	112	1.0861	45.9016	0.2008	0.8804	0.0097	0.5322	59.6033	121.6393	5.78	144.9	269	46.6	3	55.26	1.64	1.95	3.23	9.75	21.1	1	67	27.06	0	97.89	81.37	2	1.8	0	1	0	0	0	1	1
858	0	0	0	0	1	63.9	2.35	75.65	4.18	0.17	0.03	0.59	5.23	161	226	1.7787	96.1702	0.2511	1.3312	0.0079	1.0494	237.175	401.9915	5.21	188.1	203	53.4	5	48.28	1.29	1.08	1.88	7.2	28	1	37	26.58	0	85.87	79.34	2	1.6	1	0	1	0	0	1	1
859	1	0	0	0	2	59.4	1.65	67.65	3.98	0.1	0.04	0.55	4.86	129	297	2.4121	180	0.3333	1.7009	0.0081	1.3267	394.02	716.4	4.82	193.8	213	54.2	4	42.49	1.33	1.88	3.17	17.2	12.9	0	44	23.19	0	81.55	63.71	2	2	1	1	1	1	0	1	1
860	0	0	0	0	3	53.1	1.51	60.65	2.03	0.14	0.21	0.03	4.31	129	241	1.3444	159.6026	0.0199	1.0741	0.0056	0.0403	9.7198	323.9934	4.26	239.4	277	65.5	7	29.87	1.14	2.19	1.35	12.8	21.8	0	58	23.61	0	116.69	104.89	2	2	0	0	1	0	0	1	1
862	0	0	0	0	3	59.3	1.51	66.85	1.94	0.1	0.02	0.3	4.19	135	199	1.2848	131.7881	0.1987	1.0052	0.0065	0.3854	76.7007	255.6689	5.02	142.1	141	45.8	4	47.29	1.93	2.95	1.83	5.61	11.7	1	54	24.09	1	94.38	114.26	2	1.8	0	1	1	0	0	1	0
865	0	0	1	0	3	62	4.37	83.85	5.57	0.26	0.07	0.67	5	148	362	1.2746	82.8375	0.1533	1.0372	0.0035	0.854	309.1414	461.405	9.6	145.1	191	48.6	4	41	0.64	2.44	2.89	6.56	15.1	0	59	24.8	0	111.95	85.91	2	1.5	1	1	0	0	0	1	0
869	1	0	0	0	2	59.7	1.36	66.5	3.22	0.02	0.02	0.26	4.33	136	269	2.3676	197.7941	0.1912	1.9398	0.0088	0.6156	165.5932	636.8971	5.28	206.8	192	60.1	3	30.6	0.35	1.03	0.98	6.51	17.8	0	45	22.91	0	94.61	109.94	2	1.7	1	1	0	0	0	1	1
870	0	0	0	0	1	55.9	1.9	65.4	3.66	0.38	0.04	0.49	4.47	143	235	1.9263	123.6842	0.2579	1.3025	0.0082	0.9439	221.8153	452.6842	4.63	207.5	209	56.6	3	51.2	1.93	1.53	3.18	15.3	16.1	1	70	22.28	1	110.33	129.6	2	1.5	1	1	1	0	0	1	1
876	0	1	0	0	3	59	2.4	71	2.88	0.38	0.03	0.37	4.29	137	250	1.2	104.1667	0.1542	0.9057	0.0048	0.444	111	300	4.3	190.2	246	56	3	108	2.11	3.89	6.82	10.4	12.5	1	49	25.65	0	105.29	103.15	2	1.4	1	1	1	0	0	1	1
878	0	1	0	0	0	55.4	1.52	63	2.8	0.14	0.02	0.47	4.09	121	243	1.8421	159.8684	0.3092	1.3023	0.0076	0.8658	210.3868	447.6316	6.34	204.9	188	66.1	4	46.5	1.44	1.87	2.29	7.89	14.2	0	66	29.43	0	109.92	109.15	2	0.7	1	0	0	1	0	0	1
886	0	0	0	0	1	59.2	2.26	70.5	2.88	0.14	0.03	0.43	4.84	145	234	1.2743	103.5398	0.1903	1.007	0.0054	0.548	128.2237	298.1947	4.75	196	244	52	5	38	2.08	3.87	3.59	5.63	25.7	0	51	26.05	0	101.76	91.44	2	1.2	0	1	0	0	0	1	1
890	0	0	0	0	1	64	1.3	70.5	1.66	0.08	0.01	0.25	4.5	134	263	1.2769	202.3077	0.1923	1.0122	0.0049	0.3192	83.9577	335.8308	4.11	200.1	186	55.5	5	36.22	0.7	1.72	1.73	6.85	16.5	0	50	21.93	0	116.25	1144.21	2	1.5	1	1	1	0	0	1	1
892	0	0	0	0	3	63.8	3.45	81.05	3.04	0.09	0.03	0.51	4.94	157	183	0.8812	53.0435	0.1478	0.7451	0.0048	0.4494	82.2386	161.2522	4.73	199	232	54.4	3	41.96	1.97	2.32	2.32	10.72	19.45	1	62	27.43	1	91.43	88.32	2	1.2	1	1	1	0	0	1	1
894	1	0	0	0	2	59.3	1.57	67.15	3	0.12	0.03	0.42	4.9	147	276	1.9108	175.7962	0.2675	1.4019	0.0069	0.8025	221.5032	527.3885	4.63	207.1	211	63.7	5	45.46	0.3	3.14	1.68	12.3	24.8	0	52	24.67	0	107.37	84.66	1	1.4	1	1	0	0	0	1	1
895	1	0	0	0	2	56.7	1.77	65.55	3.05	0.13	0.06	0.49	4.81	128	302	1.7232	170.6215	0.2768	1.2449	0.0057	0.8444	254.9938	520.3955	5.87	226.3	226.3	64.5	5	41.96	1.97	2.32	2.32	10.72	19.45	0	52	30.78	0	94.95	99.47	2	2	1	1	1	0	0	1	1
898	0	1	0	0	3	60.9	1.89	70.35	3.17	0.12	0.03	0.3	5	144	343	1.6772	181.4815	0.1587	1.3547	0.0049	0.5032	172.5889	575.2963	5.58	245.4	225	60.9	5	41.96	1.97	2.32	2.32	10.72	19.45	0	63	27.53	0	112.59	114.34	2	2	1	0	1	0	0	1	0
899	0	0	1	0	1	68.8	1.46	76.1	3.35	0.27	0.02	0.41	4.46	144	161	2.2945	110.274	0.2808	1.5509	0.0143	0.9408	151.4613	369.4178	6.44	181.3	137	44	3	41.96	1.97	2.32	2.32	10.72	19.45	1	53	27.53	1	112.59	114.34	2	1.2	0	1	1	0	0	1	1
900	0	1	1	0	3	64.7	1.9	74.2	2.72	0.08	0.02	0.45	4.14	144	232	1.4316	122.1053	0.2368	1.1102	0.0062	0.6442	149.4568	332.1263	7.23	138.6	216	50.8	4	34.06	0.8	2.34	3.85	10.5	17.7	1	53	26.49	1	114.32	155.96	3	1.3	1	0	1	1	0	1	1
901	0	0	0	0	0	61.3	1.99	71.25	4.12	0.17	0.05	0.61	5.05	158	262	2.0704	131.6583	0.3065	1.461	0.0079	1.2629	330.8836	542.4322	4.98	259.3	182	59	6	25.43	1.2	2.24	2.5	10.2	19	1	44	24.34	1	85.65	84.86	2	1.2	1	1	1	0	0	1	1
903	0	0	0	0	3	61.5	3.33	78.15	1.86	0.03	0.03	0.41	4.42	140	181	0.5586	54.3544	0.1231	0.4895	0.0031	0.229	41.4506	101.0991	5.01	206.3	205	59.5	3	51.18	0.4	2.89	1.77	8.81	14.4	0	67	24.42	0	111.21	115.7	2	1.2	1	0	0	0	0	1	1
904	0	0	0	0	0	59.9	1.32	66.5	3.14	0.03	0.04	0.38	4.18	131	223	2.3788	168.9394	0.2879	1.774	0.0107	0.9039	201.5785	530.4697	5.75	199.6	217	70.6	5	40.37	0.8	3.5	0.62	2.96	12.2	0	68	23.53	0	88.16	97.03	2	1.2	0	0	1	0	0	1	1
905	0	0	0	0	1	58.6	0.84	62.8	15.84	0	0.01	0.82	4.36	122	227	18.8571	270.2381	0.9762	9.485	0.0831	15.4629	3510.0686	4280.5714	5.18	173.7	113	55	4	37.31	1	3.87	1.28	10.9	13.7	0	62	24.72	0	123.4	122.96	2	1.5	0	0	1	0	0	1	1
906	0	1	0	0	0	60.4	1.06	65.7	3.22	0.02	0.01	0.41	4.87	153	277	3.0377	261.3208	0.3868	2.1467	0.011	1.2455	344.9957	841.4528	5.04	167.9	209	56.4	5	43.6	0.6	3.96	3.78	6.84	17.8	1	55	30.1	0	103.48	124.04	2	1.2	1	0	1	0	0	1	1
910	0	0	0	0	0	62.5	1.14	68.2	2.45	0.04	0.03	0.61	4.17	128	312	2.1491	273.6842	0.5351	1.3462	0.0069	1.311	409.0211	670.5263	4.51	181.3	171	59.2	3	31.22	1.44	2.68	2.28	17.5	16.2	0	66	21.83	0	96.63	95.96	2	1.5	1	1	1	0	0	1	0
912	0	1	0	0	3	45.4	1.01	50.45	5.74	0.02	0.02	0.42	4.88	146	168	5.6832	166.3366	0.4158	3.9048	0.0338	2.3869	401.0044	954.7723	4.96	173.4	195.89	54.03	4.25	41.96	1.97	2.32	2.32	10.72	19.45	0	53	23.03	0	112.84	116.46	2	1.2	1	1	0	0	0	1	1
916	0	1	0	0	1	55.6	3.69	74.05	3.18	0.09	0.04	0.43	3.5	109	301	0.8618	81.5718	0.1165	0.7482	0.0029	0.3706	111.5413	259.3984	4.5	149.6	175	59.3	3	41.96	1.97	2.32	2.32	10.72	19.45	0	61	26.48	0	108.03	106.12	2	1.8	1	1	1	1	0	1	1
920	0	0	0	0	2	61.2	1.53	68.85	1.92	0.09	0.02	0.25	4.68	144	205	1.2549	133.9869	0.1634	1.0159	0.0061	0.3137	64.3137	257.2549	4.95	171	149	50.4	4	37.74	0.8	2.7	1.22	11.4	14.9	0	49	25.82	0	88.62	96.98	2	1.6	1	1	1	0	0	1	1
921	0	0	0	0	0	60.8	2.26	72.1	2.8	0.3	0.04	0.39	4.73	150	266	1.2389	117.6991	0.1726	0.9365	0.0047	0.4832	128.5274	329.5575	4.49	181.6	224	53.3	3	30.67	1.2	4.08	0.92	7.54	29.9	1	73	25.64	1	119.28	174.85	2	1.2	1	0	1	0	0	1	0
925	1	0	0	0	0	37.4	2.14	48.1	4.01	0.16	0.07	0.38	4.01	111	221	1.8738	103.271	0.1776	1.4582	0.0085	0.7121	157.3644	414.1168	4.63	173.4	195.89	58.3	4.25	37.64	0.4	3.29	16.9	88.9	20.4	0	56	30.47	0	102.04	123.55	2	2	1	0	1	1	0	1	1
927	0	0	1	0	2	57.4	1.14	63.1	2.41	0.32	0.04	0.42	5.03	145	216	2.114	189.4737	0.3684	1.2552	0.0098	0.8879	191.7853	456.6316	10.6	207.3	168	59.3	5	41.96	1.97	2.32	2.32	10.72	19.45	1	58	31.89	1	75.46	86.43	2	1.8	0	1	1	0	0	1	1
934	1	0	1	0	0	61.1	1.59	69.05	3.6	0.21	0.03	0.31	4.96	148	248	2.2642	155.9748	0.195	1.6822	0.0091	0.7019	174.0679	561.5094	6.24	189.2	170	52.1	4	36.62	1	3.57	0.73	15.1	21.5	0	44	21.5	0	75.33	77.28	2	1.5	1	0	1	0	0	1	1
935	0	0	0	0	1	65.2	2.31	76.75	4.67	0.17	0.04	0.78	4.48	147	331	2.0216	143.29	0.3377	1.4152	0.0061	1.5769	521.9483	669.1645	4.73	150.2	183	52.1	5	26.65	0.9	1.72	5.96	3.78	18.7	1	57	26.22	1	93.49	100.67	2	1.1	1	0	1	0	0	1	0
937	0	0	0	0	0	59.9	1.84	69.1	4.62	0.07	0.05	0.39	5.23	148	213	2.5109	115.7609	0.212	1.966	0.0118	0.9792	208.5779	534.8152	5.55	191.7	187	53.9	4	35.65	1.5	3.77	4.33	11.2	15.5	1	62	27.36	1	96.93	103.91	2	2	1	1	1	1	0	1	1
938	0	1	0	0	1	64.2	1.15	69.95	2.85	0.13	0.03	0.22	4.2	136	339	2.4783	294.7826	0.1913	1.8627	0.0073	0.5452	184.8287	840.1304	4.4	192.1	161	59	3	29.77	0.7	2.73	3.16	8.95	17.1	0	66	26.12	0	128.62	110.43	2	1.5	1	0	1	0	0	1	1
940	0	0	0	0	2	51.3	2.73	64.95	2.88	0.05	0.03	0.32	4.54	107	313	1.0549	114.652	0.1172	0.9201	0.0034	0.3376	105.6633	330.1978	4.59	231.2	125	64.5	4	21.22	0.6	0.97	0.49	19.6	20.8	0	51	24.78	0	78.88	72.48	2	1.7	1	1	1	0	0	1	1
943	0	0	0	0	3	61.6	1.83	70.75	2.27	0.05	0.03	0.33	4.98	99	329	1.2404	179.7814	0.1803	1.0134	0.0038	0.4093	134.6743	408.1038	4.36	163.3	160	49.4	4	24.6	0.8	2.27	2.42	55.4	15.2	0	38	17.3	0	85.88	110.14	2	1.2	0	1	1	0	0	1	0
944	0	0	0	0	1	58.6	1.34	65.3	3.84	0.12	0.02	0.41	4.17	134	163	2.8657	121.6418	0.306	2.0317	0.0176	1.1749	191.5128	467.1045	4.86	127.6	136	46.4	4	29.82	0.8	4.77	2.15	6.51	10.5	1	75	22.68	0	118.79	171.56	2	1.8	1	1	1	0	0	1	1
945	0	0	0	0	0	61	1.54	68.7	2.34	0.05	0.03	0.23	4.03	126	238	1.5195	154.5455	0.1494	1.2649	0.0064	0.3495	83.1764	361.6364	5.19	143.8	209	46.7	3	37.89	1.1	4.14	3.51	4.47	15.8	0	71	19.48	0	126.16	122.62	2	2	1	1	1	0	0	1	0
947	0	0	0	0	0	60.9	1.58	68.8	1.83	0.08	0.02	0.25	4.18	124	221	1.1582	139.8734	0.1582	0.9482	0.0052	0.2896	63.9921	255.9684	5.35	221.4	174	62.8	8	43.9	0.8	3.88	1.32	5.67	14.3	0	66	22.94	0	135.49	88.77	2	1	1	0	1	0	0	1	1
948	0	1	1	0	3	64.5	1.63	72.65	4.65	0.22	0.05	0.54	5.14	152	278	2.8528	170.5521	0.3313	1.9057	0.0103	1.5405	428.2564	793.0675	5.88	145.4	204	55.8	4	41.96	1.97	2.32	2.32	10.72	19.45	1	64	29.05	0	120.76	95.2	2	1.5	1	1	1	1	0	0	1
949	0	1	0	0	0	59.2	1.33	65.85	2.53	0.16	0.02	0.54	4.72	143	336	1.9023	252.6316	0.406	1.2341	0.0057	1.0272	345.1453	639.1579	4.34	136.2	243	50.5	4	21.73	1.9	2.65	1.59	6.4	17.5	1	67	26.56	0	95.91	99.45	2	1.6	1	0	0	0	0	1	1
950	0	0	0	1	3	61.6	1.31	68.15	5.56	0.25	0.03	0.59	4.6	150	213	4.2443	162.5954	0.4504	2.5505	0.0199	2.5041	533.378	904.0305	4.53	148.5	201	52	4	56.05	1.6	2.3	2.06	4.47	26.1	1	70	25.34	1	60.97	62.69	2	1.7	0	0	1	0	0	1	0
952	0	1	0	0	1	60.7	2.09	71.15	4.03	0.16	0.03	0.43	4.13	130	311	1.9282	148.8038	0.2057	1.4871	0.0062	0.8291	257.8622	599.6794	3.4	218.2	245	55.7	5	32.4	0.6	4.21	2.96	8.45	19.5	0	75	29.38	0	138.6	201.69	2	1	1	0	0	0	0	1	0
953	0	0	0	0	1	65	1.02	70.1	3.75	0.07	0	0.32	4.77	149	187	3.6765	183.3333	0.3137	2.6596	0.0197	1.1765	220	687.5	4.75	129.5	176	47.5	5	44.52	0.8	1.47	2.79	5.89	20	1	67	21.78	0	121.52	175.64	2	2	1	1	1	0	0	1	0
958	0	0	0	0	1	58	2.52	70.6	2.02	0.12	0.03	0.4	4	111	219	0.8016	86.9048	0.1587	0.658	0.0037	0.3206	70.219	175.5476	5.24	169.6	153	48.8	3	25.09	0.5	2.08	1.72	13.4	12.2	0	68	24.75	0	118.24	101.05	2	1.3	1	1	0	0	0	1	0
961	0	0	1	0	1	55.4	1.44	62.6	5.91	0.05	0.01	0.5	4.08	123	219	4.1042	152.0833	0.3472	2.955	0.0187	2.0521	449.4063	898.8125	5.94	174.2	214	47.7	4	27.69	0.5	2.09	3.16	7.47	15.9	0	75	26.14	0	166.79	178.92	2	1.6	1	1	1	1	0	1	1
962	0	0	0	0	3	58.4	1.54	66.1	2.58	0.1	0.03	0.35	3.7	117	267	1.6753	173.3766	0.2273	1.2772	0.0063	0.5864	156.5591	447.3117	5.32	188.8	172	55.9	4	58.01	2	2.14	0.74	8.09	13.4	0	73	23.73	0	94.88	113.09	2	1.5	1	1	0	0	0	1	0
963	0	1	1	0	0	58.6	3.8	77.6	3.47	0.29	0.02	0.58	5.43	155	247	0.9132	65	0.1526	0.7399	0.0037	0.5296	130.819	225.55	5.53	205.2	169	70.5	5	48.51	0.6	4.97	1.85	7.87	15.5	1	63	27.85	0	58.18	70.87	2	1	1	0	1	0	0	1	0
964	0	1	1	0	0	43.1	2.46	55.4	4.02	0.14	0.02	0.5	5.18	158	204	1.6341	82.9268	0.2033	1.2885	0.008	0.8171	166.6829	333.3659	7.12	173.4	170	60.6	4.25	34.99	0.6	2.17	2.45	7.37	14.8	1	63	26.37	0	84.47	164.06	2	1.9	1	0	0	0	0	1	1
970	0	1	0	0	3	63	1.58	70.9	2.29	0.07	0.03	0.35	4.15	147	165	1.4494	104.4304	0.2215	1.1281	0.0088	0.5073	83.7009	239.1456	6.79	172.5	147	50.5	4.25	32.77	1.4	3.92	1.65	6.69	9.44	1	73	23.88	0	107.23	138.71	2	2	0	1	1	0	0	1	1
973	0	0	0	0	0	61.9	1.2	67.9	1.47	0.13	0.04	0.39	3.75	110	217	1.225	180.8333	0.325	0.8352	0.0056	0.4778	103.6718	265.825	4.66	159.2	141	48	3	23.48	0.8	2.44	0.74	10.1	10.3	0	41	21.06	0	112.89	119.46	2	1.2	1	1	1	0	0	0	0
975	0	1	0	0	1	56.1	1.17	61.95	2.93	0.02	0.01	0.34	4.94	161	135	2.5043	115.3846	0.2906	1.9026	0.0186	0.8515	114.9462	338.0769	4.71	147.8	189	58.5	5	46.13	1.3	1.23	2.91	8.28	14.8	1	44	24.73	0	92.88	108.98	1	1	1	0	1	1	0	1	1
976	1	0	0	0	3	63.2	1.24	69.4	2.93	0.21	0.01	0.4	4.71	145	257	2.3629	207.2581	0.3226	1.5753	0.0092	0.9452	242.9065	607.2661	4.46	221.6	181	49.9	3	38.77	1	2.06	1.16	5.75	23	1	58	24.74	1	82.84	94.18	2	1.8	1	1	1	1	0	1	1
977	0	0	0	0	0	62.4	1.84	71.6	2.9	0.3	0.05	0.43	5.61	165	210	1.5761	114.1304	0.2337	1.1069	0.0075	0.6777	142.3207	330.9783	4.93	204	188	55.1	3	30.68	1	2.8	1.67	7.61	15.9	1	53	25.31	0	94.97	104.32	2	1.4	1	1	1	1	0	1	1
978	0	0	0	0	1	60.8	1.95	70.55	2.87	0.19	0.04	0.47	5.09	150	252	1.4718	129.2308	0.241	1.083	0.0058	0.6917	174.3194	370.8923	6.06	175.1	137	57.3	3	38.92	1.2	1.83	2.45	10.7	13.4	1	61	24.99	1	100.88	107.85	2	0.6	1	1	1	0	0	1	0
979	0	0	0	0	1	36.4	1.78	45.3	2.26	0.23	0.02	0.45	4.29	133	321	1.2697	180.3371	0.2528	0.9113	0.004	0.5713	183.4028	407.5618	4.71	173.4	195.89	47.6	4.25	27.98	1.2	2.14	4.13	6.84	15.6	0	56	24.03	0	114.64	110.72	2	1.5	0	1	1	0	0	1	1
980	0	0	0	0	0	59.9	1.21	65.95	2.22	0.05	0.03	0.33	3.98	121	281	1.8347	232.2314	0.2727	1.3704	0.0065	0.6055	170.1327	515.5537	4.69	171.3	173	52.3	3	22.88	0.6	2.11	5.43	7.88	17.8	1	40	26.42	0	92.34	102.26	2	1.2	1	1	0	1	0	1	0
981	0	0	0	0	3	62.6	3.13	78.25	1.67	0.27	0.04	0.44	4.52	105	481	0.5335	153.6741	0.1406	0.4304	0.0011	0.2348	112.9197	256.6358	4.52	184.5	186	53.6	4	27.97	0.5	2.32	2.34	85.3	15.8	0	44	21.33	0	137.76	128.58	1	0.8	1	1	1	0	0	1	0
982	0	0	0	0	0	61.6	2.5	74.1	3.81	0.08	0.05	0.42	4.34	150	209	1.524	83.6	0.168	1.2492	0.0073	0.6401	133.7767	318.516	4.03	198.2	216	50.5	4	41.96	1.97	2.32	2.32	10.72	19.45	1	66	20.42	1	109.9	82.9	2	1.5	1	1	1	0	0	1	1
983	0	0	1	0	0	60.1	2.29	71.55	2.07	0.08	0.03	0.29	4.21	130	208	0.9039	90.8297	0.1266	0.7695	0.0043	0.2621	54.5251	188.0175	7.86	180.7	191	60	4	62.41	1	3.08	2.16	8.72	13.4	0	60	24.24	0	119.36	103.81	2	1.3	1	1	1	0	0	1	0
985	0	1	1	0	0	65.8	1.81	74.85	2.68	0.02	0.02	0.25	4.72	139	191	1.4807	105.5249	0.1381	1.2762	0.0078	0.3702	70.7017	282.8066	5.43	135.8	105	51.6	5	68.64	1	3.33	2.17	4.94	9.17	1	62	26.29	1	116.47	100.84	2	1.5	1	1	1	1	0	1	0
986	0	0	0	0	3	59.1	2.08	69.5	4.09	0.25	0.04	0.45	3.91	125	287	1.9663	137.9808	0.2163	1.4504	0.0069	0.8849	253.9536	564.3413	4.49	175.3	248	51.9	3	30.21	0.8	1.2	1.2	8.58	11.9	0	68	26.58	0	112.64	88.72	2	1.3	1	1	1	0	0	1	1
988	0	0	0	0	1	57.1	1.61	65.15	2.82	0.07	0.02	0.28	4.12	120	302	1.7516	187.5776	0.1739	1.4242	0.0058	0.4904	148.1113	528.9689	4.59	195.5	154	58.5	3	22.55	0.6	1.08	0.96	14.8	8.71	0	41	24.78	0	99.56	95	1	1.2	1	1	1	0	0	1	0
989	0	0	0	0	1	58.4	1.56	66.2	2.03	0.15	0.01	0.36	4.82	149	255	1.3013	163.4615	0.2308	0.976	0.0051	0.4685	119.4577	331.8269	5.74	181.9	190	57.9	7	46.92	0.7	3.85	2.15	7.06	11.3	0	54	24.53	0	139.05	122.32	2	1.4	1	1	1	0	0	1	1
990	0	1	0	0	3	61.2	2.21	72.25	2.44	0.05	0.04	0.31	4.08	128	367	1.1041	166.0633	0.1403	0.9349	0.003	0.3423	125.6103	405.1946	5.31	147.2	209	58.8	5	41.61	0.6	3.31	1.46	12.9	19.8	0	53	24.13	0	73.52	101.6	2	1.1	1	1	0	0	0	1	1
992	0	1	0	0	1	62.9	2.54	75.6	3.49	0.07	0.01	0.54	4.34	133	338	1.374	133.0709	0.2126	1.1044	0.0041	0.742	250.7854	464.4173	6.44	157.7	209	58.7	6	41.96	1.97	2.32	2.32	10.72	19.45	0	64	23.59	0	116.69	115.1	2	1.7	1	0	1	0	0	1	1
993	1	0	0	0	3	55.1	1.04	60.3	3.43	0.02	0.01	0.57	4.11	86	317	3.2981	304.8077	0.5481	2.0915	0.0104	1.8799	595.9295	1045.4904	5.27	205	154	65.1	3	20.83	0.4	2.61	0.85	11	10.3	0	43	22.35	0	120.62	125.73	2	2	1	1	1	1	0	1	1
995	0	0	0	0	2	63.4	1.67	71.75	4.3	0.21	0.02	0.37	5.18	156	272	2.5749	162.8743	0.2216	1.8943	0.0095	0.9527	259.1329	700.3593	4.89	172.3	285	64	6	33.06	1.1	2.12	2.71	7.89	25.6	1	52	21.41	1	113.34	113.55	2	2	1	0	1	0	0	1	0
996	0	1	0	0	0	61.6	1.57	69.45	1.5	0.06	0.04	0.33	4.56	133	177	0.9554	112.7389	0.2102	0.75	0.0054	0.3153	55.8057	169.1083	4.87	210.6	188	51.1	4	26.48	0.6	2.82	1.56	13.8	12	0	57	21.45	0	110.64	105.34	2	1.2	0	1	1	1	0	1	1
999	0	0	0	0	0	46.9	1.77	55.75	4.44	0.03	0.06	0.37	4.67	135	314	2.5085	177.4011	0.209	1.991	0.008	0.9281	291.4346	787.661	5.11	173.4	195.89	54.03	4.25	41.96	1.97	2.32	2.32	10.72	19.45	1	50	24.32	1	102.1	95.11	2	1.2	1	1	0	0	0	0	1
1001	0	1	0	0	1	59	1.56	66.8	3.66	0.19	0.03	0.54	4.4	144	249	2.3462	159.6154	0.3462	1.5776	0.0094	1.2669	315.4638	584.1923	5.5	186.9	219	59.2	4	33.2	0.4	1.81	2.62	9.34	21.5	0	60	23.05	0	83.75	98.97	2	1.2	1	1	1	0	0	1	1
1002	0	0	1	0	1	60	1.73	68.65	3.74	0.06	0.01	0.42	3.94	121	240	2.1618	138.7283	0.2428	1.6847	0.009	0.908	217.9145	518.8439	8.06	130.2	151	52.7	3	37.29	0.8	2.56	5.13	9.19	15.6	0	68	23.42	0	94.45	101.18	3	1.2	1	1	0	0	0	1	1
1003	0	1	0	0	0	60.4	1.16	66.2	1.9	0.07	0.02	0.25	3.81	118	227	1.6379	195.6897	0.2155	1.2667	0.0072	0.4095	92.9526	371.8103	4.88	253.9	212	63.5	5	28.67	1	2.13	2.01	14.3	15.1	0	65	25.54	0	98.34	98.15	2	1.5	1	0	1	0	0	1	0
1007	0	0	0	0	0	57.7	1.49	65.15	2.16	0.03	0.03	0.26	3.81	126	192	1.4497	128.8591	0.1745	1.1934	0.0076	0.3769	72.3672	278.3356	4.63	124.4	176	49.4	3	34.75	1.2	1.64	1.09	8.63	21.5	0	51	25.63	0	109.11	119.98	1	1	1	0	1	0	0	1	0
1012	0	1	0	0	1	57.8	4.01	77.85	4.96	0.1	0.06	0.56	4.99	141	362	1.2369	90.2743	0.1397	1.0486	0.0034	0.6927	250.7459	447.7606	5.34	191.8	184	64.9	3	44.29	0.8	2.01	4.15	5.82	19.7	0	61	21.78	0	106.47	104.74	2	2	1	1	1	0	0	1	1
1015	0	1	0	0	3	62	2.07	72.35	3.54	0.12	0.05	0.52	4.95	163	247	1.7101	119.3237	0.2512	1.2826	0.0069	0.8893	219.651	422.4058	4.85	149.2	226	48.8	4	44.44	1.1	2.33	1.06	8.63	27	1	64	22.6	0	114.17	118.4	2	1.4	1	1	1	0	0	1	1
1019	0	0	0	0	1	62.2	1.9	71.7	3.38	0.09	0.05	0.39	3.68	114	156	1.7789	82.1053	0.2053	1.3909	0.0114	0.6938	108.2312	277.5158	4.82	117.5	157	48.2	3	23.47	0.4	2.51	1.76	12.2	20.1	0	66	19.63	0	112.84	88.21	2	1.3	1	1	1	0	0	1	1
1020	1	0	0	0	0	56.8	1.61	64.85	6.78	0.19	0.04	0.61	4.86	102	258	4.2112	160.2484	0.3789	2.7673	0.0163	2.5688	662.7555	1086.4845	5.17	221.4	188	63.3	4	24.13	1.1	2.43	1	9.95	12.2	0	49	29.85	0	75.3	81.31	2	1.5	1	1	1	0	0	1	1
1021	0	0	0	0	2	57.7	2.13	68.35	3.3	0.11	0.07	0.37	4.35	129	253	1.5493	118.7793	0.1737	1.2313	0.0061	0.5732	145.0296	391.9718	4.99	172.5	188	47.3	4	27.84	0.5	2.68	3.74	7.47	14.4	0	67	25.55	0	123.22	99.31	2	1	1	0	1	0	0	0	0
1022	0	1	1	0	3	65.4	1.26	71.7	4.07	0.13	0.04	0.57	4.63	138	189	3.2302	150	0.4524	2.035	0.0171	1.8412	347.985	610.5	7.05	126.2	165	41.8	2	28.13	0.5	2.33	1.18	10.8	11.2	1	66	27.04	1	115.4	131.91	2	1	1	0	1	1	0	0	1
1023	0	0	0	0	0	65.4	1.34	72.1	1.81	0.08	0.02	0.28	4.56	131	208	1.3507	155.2239	0.209	1.0523	0.0065	0.3782	78.6675	280.9552	5.47	197	157	50.1	5	29.09	0.4	1.48	0.61	8.54	11.3	0	63	20.43	0	87.1	85.9	2	1.8	1	1	1	0	0	1	0
1024	1	0	0	0	1	60.2	1.79	69.15	2.99	0.04	0.02	0.65	4.25	131	349	1.6704	194.9721	0.3631	1.196	0.0048	1.0858	378.9282	582.9665	5.22	179.1	207	57.2	4	45.74	0.3	6.33	2.45	12.8	18	0	61	30.04	0	120.43	95.39	2	1.5	1	1	1	0	0	1	1
1026	0	0	0	0	0	62.4	1.5	69.9	3.46	0.14	0.04	0.4	4.46	143	86	2.3067	57.3333	0.2667	1.6635	0.0268	0.9227	79.3493	198.3733	4.91	178.7	247	53.2	3	26.36	0.7	2.64	2.12	6.03	46.9	0	69	25.44	0	123.11	82.87	2	1.5	1	0	1	0	0	1	1
1027	0	0	0	0	2	62.8	1.43	69.95	5.1	0.04	0.03	0.44	5.16	166	149	3.5664	104.1958	0.3077	2.6289	0.0239	1.5692	233.8154	531.3986	4.72	146.8	166	42.4	2	36.7	1	3.87	1.62	6.31	23.8	1	73	22.31	0	117.54	95.79	2	1.3	1	1	1	0	0	1	1
1029	0	0	0	0	3	65.3	1.25	71.55	1.01	0.04	0.01	0.2	4.01	117	154	0.808	123.2	0.16	0.6733	0.0052	0.1616	24.8864	124.432	4.17	143	187	48	3	48.99	0.4	2.68	2.94	4.34	23.3	0	62	27.27	0	119.58	89.01	2	1	1	0	0	0	0	0	1
1030	0	0	0	0	1	62.9	2.52	75.5	4.39	0.2	0.07	0.69	4.96	162	311	1.7421	123.4127	0.2738	1.2615	0.0056	1.202	373.8294	541.7817	6.21	208.8	169	52	4	20.94	1.1	1.75	6.78	9.61	10.8	1	62	25.97	1	118.79	113.34	2	1.5	1	0	1	0	0	0	1
1031	0	1	0	0	0	64.4	1.63	72.55	2.44	0.06	0.02	0.23	4.23	133	254	1.4969	155.8282	0.1411	1.2577	0.0059	0.3443	87.4508	380.2209	5.22	182.8	191	53.8	4	38.37	0.6	2.02	0.8	11.5	10.8	0	70	24.97	0	137.88	123.81	2	2	1	1	1	1	0	1	1
1040	0	0	0	0	3	59.9	1.84	69.1	7.07	0.08	0.03	0.67	3.92	122	195	3.8424	105.9783	0.3641	2.6985	0.0197	2.5744	502.0084	749.2663	6.8	129.7	161	54.1	6	41.96	1.97	2.32	2.32	10.72	19.45	1	55	18.87	1	104.1	105	2	1	1	0	1	0	0	1	0
1045	0	0	0	0	2	62.5	1.91	72.05	2.58	0.52	0.06	0.34	4.89	152	247	1.3508	129.3194	0.178	0.9117	0.0055	0.4593	113.439	333.644	4.78	173	164	53.9	4	45.45	1.9	4.95	1.59	7.51	18.4	1	46	22.09	1	107.79	99	2	1.5	1	1	1	0	0	1	1
1046	0	1	0	0	1	61	1.89	70.45	3.31	0.08	0.02	0.47	4.97	144	234	1.7513	123.8095	0.2487	1.3455	0.0075	0.8231	192.6105	409.8095	4.47	204.5	185	51	4	32.5	0.7	3.04	3.54	11.8	12.1	0	51	31.84	0	143.31	98.71	2	1.2	1	1	0	0	0	1	1
1047	0	0	0	0	0	59.7	1.48	67.1	3.5	0.1	0.04	0.33	4.62	142	238	2.3649	160.8108	0.223	1.7949	0.0099	0.7804	185.7365	562.8378	5.34	141.7	157	53.3	4	30.63	0.8	1.88	1	11.4	13.2	1	41	25.04	1	110.1	118.1	1	1.2	1	1	1	1	0	1	1
1051	0	0	0	0	2	61.4	2.27	72.75	4.02	0.17	0.03	0.43	4.76	144	222	1.7709	97.7974	0.1894	1.3862	0.008	0.7615	169.0525	393.1454	4.45	177.7	184	60.8	4	37.24	0.6	3.28	1.67	7.3	26.3	0	64	19.23	0	84.6	83.15	2	1.5	0	1	1	0	0	1	1
1055	0	0	0	0	0	62.1	1.74	70.8	2.94	0.01	0.02	0.27	4.53	140	256	1.6897	147.1264	0.1552	1.4412	0.0066	0.4562	116.789	432.5517	5.67	169.5	205	53.1	3	22.02	1.7	0.58	3.21	8.55	11.8	0	48	22.48	0	89.09	91.8	2	1.2	1	0	1	0	0	1	0
1057	0	1	0	0	0	58.2	2.21	69.25	2.86	0.16	0.06	0.41	4.93	147	232	1.2941	104.9774	0.1855	1.007	0.0056	0.5306	123.0965	300.2353	6.66	146.3	216	56.5	5	33.16	0.7	5.07	4.81	5.98	26.3	1	67	27.47	0	94.93	96.78	2	1.2	1	1	1	0	0	1	1
1058	0	0	0	0	3	58.9	1.16	64.7	2.08	0.05	0.02	0.26	4.34	146	182	1.7931	156.8966	0.2241	1.396	0.0099	0.4662	84.8497	326.3448	5.29	157.1	237	56.6	4	32.45	0.8	3.96	1.77	7.32	21.9	0	62	18.59	0	109.72	97.27	2	0.8	1	0	1	0	0	1	1
1062	0	1	0	0	3	60.3	2.35	72.05	4.48	0.17	0.02	0.74	4.87	156	264	1.9064	112.3404	0.3149	1.3659	0.0072	1.4107	372.431	503.2851	5.38	256.1	229	59.1	5	41.96	1.97	2.32	2.32	10.72	19.45	1	71	24.28	0	88.2	92	2	2	1	1	1	0	0	1	1
1064	0	0	0	0	2	62.2	1.5	69.7	3.55	0.12	0.04	0.42	4.3	142	197	2.3667	131.3333	0.28	1.7067	0.012	0.994	195.818	466.2333	4.79	146.7	128	53.2	3	55.52	0.8	2.16	1.64	7.71	11.6	1	51	23.49	0	113.05	106.34	1	1.5	1	1	1	0	0	1	1
1067	0	0	0	0	2	61.7	3.13	77.35	3.1	0.21	0.03	0.49	4.82	148	310	0.9904	99.0415	0.1565	0.8031	0.0032	0.4853	150.4441	307.0288	5.31	145.9	165	50.4	10	41.96	1.97	2.32	2.32	10.72	19.45	1	54	26.18	0	96.86	111.66	2	1.1	1	1	0	0	0	1	1
1069	0	1	0	0	1	56.1	1.46	63.4	3.92	0.04	0.03	0.29	5.16	157	321	2.6849	219.863	0.1986	2.1538	0.0084	0.7786	249.9403	861.863	5.69	192.9	219	65.5	4	54.01	1	1.2	5.93	7.9	19.5	1	53	24.62	0	121.4	117.34	2	0.8	1	1	1	0	0	0	0
1071	0	0	0	0	1	58.9	1.71	67.45	4.25	0.21	0.03	0.47	5.23	151	203	2.4854	118.7135	0.2749	1.7562	0.0122	1.1681	237.1301	504.5322	4.48	208.5	194	59.9	5	41.96	1.97	2.32	2.32	10.72	19.45	1	72	22.95	1	54.39	54.89	3	1.5	1	1	1	0	0	1	1
1072	0	0	1	0	3	64	1.89	73.45	2.37	0.06	0.02	0.36	3.99	124	139	1.254	73.545	0.1905	1.0172	0.009	0.4514	62.7486	174.3016	4.44	155.9	155	43	4	25.17	0.4	1.79	1.67	8.95	14.9	0	46	20.45	0	101.06	107.79	2	1.3	1	1	1	1	0	1	1
1073	0	0	0	0	3	64.8	2.34	76.5	2.67	0.06	0.02	0.32	5.05	157	172	1.141	73.5043	0.1368	0.9745	0.0066	0.3651	62.8021	196.2564	5.89	149.7	161	54.6	5	34.01	0.6	2.71	1.89	8.45	15.1	1	59	22.15	1	100.82	128.6	2	1	0	1	1	0	0	1	1
1075	0	0	0	0	0	37.6	1.51	45.15	3.63	0.31	0.02	0.47	4.86	150	191	2.404	126.4901	0.3113	1.5714	0.0126	1.1299	215.8047	459.1589	4.55	173.4	162	54.03	4.25	41.96	1.97	2.07	1.92	10.72	14	1	57	24.24	0	86.25	87.62	2	1.5	1	1	1	0	0	1	0
1076	0	1	0	0	1	59.4	1.21	65.45	4.37	0.03	0.01	0.46	4.92	142	261	3.6116	215.7025	0.3802	2.5556	0.0138	1.6613	433.6051	942.6198	5.45	201.5	201	63.3	5	32.4	0.4	3.8	1.42	9.6	16.3	0	75	25.64	0	58.11	58.83	2	1.5	1	1	1	0	0	1	0
1077	0	0	0	0	1	65.1	1.88	74.5	4.2	0.11	0.03	0.45	5.04	148	225	2.234	119.6809	0.2394	1.7004	0.0099	1.0053	226.1968	502.6596	4.9	188.4	168	58.2	5	41.96	1.97	2.32	2.32	10.72	19.45	1	70	21.88	1	118.36	78.41	2	1.5	1	1	1	0	0	1	1
1081	0	0	0	0	1	56.8	2.27	68.15	1.89	0.03	0.04	0.45	4.45	141	296	0.8326	130.3965	0.1982	0.6774	0.0028	0.3747	110.9022	246.4493	5.61	184	207	62.6	4	42.9	0.92	2.68	3.03	6.21	23.9	0	56	21.63	0	92.99	118	2	2	1	1	1	1	0	1	1
1083	0	0	0	0	1	59.7	1.35	66.45	4.41	0.12	0.05	0.65	5.45	165	226	3.2667	167.4074	0.4815	2.0323	0.0145	2.1233	479.8733	738.2667	4.93	252.5	235	47	3	37.3	1.13	2.19	3.67	12.7	25	1	70	23.24	1	96.45	130.55	2	1.7	1	1	1	0	0	1	0
1084	0	1	0	0	1	56	2.13	66.65	5.26	0.22	0.04	0.56	4.21	129	271	2.4695	127.23	0.2629	1.7831	0.0091	1.3829	374.7688	669.23	5.84	169.7	184	62.7	4	29.6	0.65	2.26	1.6	4.97	16.5	0	69	32.01	0	121.2	112.78	2	1.8	1	1	1	0	0	1	1
1091	0	0	0	0	0	55.4	2.85	69.65	3.29	0.09	0.04	0.35	4.72	141	288	1.1544	101.0526	0.1228	0.988	0.004	0.404	116.3621	332.4632	5.16	247.4	189	65.2	5	33.2	1.09	1.97	2.79	12.5	25.1	0	60	25.45	0	112.99	95.01	2	1.7	1	0	1	0	0	1	1
1093	0	0	0	0	0	58.9	2.06	69.2	3.21	0.06	0.05	0.4	4.21	127	284	1.5583	137.8641	0.1942	1.249	0.0055	0.6233	177.0175	442.5437	3.99	207.9	186	42.5	3	41.96	1.97	2.32	2.32	10.72	19.45	0	46	25.28	0	93.29	118.86	2	1.3	0	1	0	0	0	1	1
1099	0	0	0	0	0	59.3	2.28	70.7	1.33	0.06	0.01	0.5	3.59	116	201	0.5833	88.1579	0.2193	0.4667	0.0029	0.2917	58.625	117.25	4.7	161.3	171	40.6	3	40.6	1.41	1.16	1.38	10	16.3	0	52	23.07	0	128.95	120.36	2	1	1	1	0	0	0	0	1
1102	1	0	0	0	1	60.4	1.01	65.45	2.52	0.09	0.06	0.36	4.14	129	258	2.495	255.4455	0.3564	1.6579	0.0097	0.8982	231.7402	643.7228	5.04	159.9	145	55	4	36	1.12	2.11	1.68	4.34	9.62	0	55	35.8	0	120.29	115.4	2	2	1	0	1	1	0	1	1
1105	0	0	1	0	2	59.1	2.07	69.45	1.79	0.07	0.03	0.32	4.77	138	209	0.8647	100.9662	0.1546	0.7189	0.0041	0.2767	57.8334	180.7295	7.4	177	224	49.6	4	42.3	0.6	1.61	1.55	7.15	19.6	0	63	26.04	0	106.62	89.9	2	1.5	1	0	1	0	0	1	0
1106	0	0	0	0	1	57.3	2.41	69.35	2.93	0.03	0.01	0.33	4.37	127	256	1.2158	106.2241	0.1369	1.054	0.0047	0.4012	102.708	311.2365	6	141.7	218	53.5	4	28.3	0.61	1.49	1.95	5.83	17.6	0	57	25.97	0	82.13	108.59	2	1	1	1	1	0	0	1	1
1107	0	0	0	0	3	62.8	1.9	72.3	1.93	0.06	0.02	0.36	5.03	161	180	1.0158	94.7368	0.1895	0.8248	0.0056	0.3657	65.8232	182.8421	4.41	178.8	254	41.6	4	34.5	0.86	1.21	0.88	5.95	34.7	1	50	25.83	0	91.84	95.56	2	1	1	0	0	0	0	1	0
1110	0	1	0	0	3	60	1.91	69.55	4.47	0.13	0.04	0.72	4.38	132	368	2.3403	192.6702	0.377	1.5964	0.0064	1.685	620.0896	861.2356	5.34	123	196	56.9	4	90.9	1.79	4.88	5.84	12	17.9	1	75	21.99	1	95.92	80.56	2	1.5	1	1	1	0	0	1	0
1113	0	0	1	0	0	61.3	1.17	67.15	0.81	0.07	0.01	0.26	3.36	104	153	0.6923	130.7692	0.2222	0.5364	0.0045	0.18	27.54	105.9231	9.69	210.7	177	49.4	3	41.96	1.97	2.32	2.32	10.72	19.45	0	64	25.34	0	94.22	133.29	2	1.1	1	1	1	1	0	1	1
1114	1	1	0	0	1	65.3	1.39	72.25	2.31	0.21	0.01	0.32	4.84	148	230	1.6619	165.4676	0.2302	1.1969	0.0072	0.5318	122.3137	382.2302	6.85	206.7	230	54.8	4	46.1	1.13	1.67	5.01	12.4	23	0	54	25.89	0	117.55	119.14	2	1.7	1	1	1	0	0	1	1
1115	0	0	0	0	1	65.7	2.23	76.85	2.34	0.12	0.06	0.44	4.74	138	199	1.0493	89.2377	0.1973	0.8211	0.0053	0.4617	91.8791	208.8161	5.08	157.2	179	46	3	39.9	0.69	1.62	1.93	9.28	17.9	0	67	23.42	0	121.15	122.11	2	1.2	1	1	1	0	0	1	1
1117	1	0	0	0	0	58.7	2.18	69.6	2.59	0.16	0.03	0.53	4.84	145	260	1.1881	119.2661	0.2431	0.8931	0.0046	0.6297	163.7165	308.8991	5.1	202.6	200	55.6	3	50.2	1.57	4.24	1.47	13.2	32.4	1	48	26.81	0	110.31	93.13	2	2	1	1	1	0	0	1	1
1122	0	1	0	0	3	56.1	2.36	67.9	3.11	0.06	0.05	0.43	4.29	133	167	1.3178	70.7627	0.1822	1.0724	0.0079	0.5667	94.631	220.072	5.24	206	209	56.2	4	41.96	1.97	2.32	2.32	10.72	19.45	0	71	28.13	0	129.52	121.43	2	1.4	1	1	1	0	0	1	1
1123	0	0	0	0	1	62.3	2.39	74.25	3.13	0.24	0.04	0.56	5.79	169	286	1.3096	119.6653	0.2343	0.969	0.0046	0.7334	209.7493	374.5523	4.98	203.9	208	55.8	4	43.6	1.6	1.59	3.58	8.18	21.2	1	46	25.35	0	104.45	132.21	1	2	1	1	1	1	0	1	0
1125	0	0	0	0	0	63.9	1.8	72.9	3.42	0.06	0.02	0.32	4.25	133	245	1.9	136.1111	0.1778	1.5545	0.0078	0.608	148.96	465.5	5.53	147.4	255	54.2	4	69	0.92	2.1	1.18	7.41	18.8	0	63	24.84	0	76.41	92.25	2	1.3	1	1	1	1	0	1	1
1127	0	0	0	0	0	61.8	1.45	69.05	2.87	0.05	0.01	0.24	4.7	139	221	1.9793	152.4138	0.1655	1.64	0.009	0.475	104.9826	437.4276	5.49	169.3	185	51.6	4	41.96	1.97	2.32	2.32	10.72	19.45	0	65	18.75	0	102.76	111.07	2	1	1	1	1	0	0	1	1
1132	0	0	0	0	1	60.3	1.34	67	1.72	0.05	0.02	0.26	5.19	160	192	1.2836	143.2836	0.194	1.0299	0.0067	0.3337	64.0764	246.4478	4.23	169.5	247	48.7	3	41.96	1.97	2.32	2.32	10.72	19.45	1	54	23.18	1	105.3	111.8	2	2	0	1	1	0	0	1	1
1138	0	0	0	0	3	57.5	2.44	69.7	2.7	0.34	0.04	0.54	4.74	145	255	1.1066	104.5082	0.2213	0.8036	0.0043	0.5975	152.373	282.1721	4.91	158.8	196	54.1	3	49.1	1.53	2.68	4.82	7.92	21.3	1	76	27.04	1	94	76.6	2	1.5	1	1	1	1	0	1	1
1139	0	0	0	0	1	57.7	1.77	66.55	2.13	0.29	0.06	0.5	4.52	140	188	1.2034	106.2147	0.2825	0.813	0.0064	0.6017	113.1186	226.2373	4.64	193.8	275	52.2	4	41.96	1.97	2.32	2.32	10.72	19.45	1	76	23.95	0	92.1	83.3	2	2	0	1	1	0	0	1	0
1140	0	0	0	0	1	62.5	1.74	71.2	4.2	0.21	0.03	0.52	5.53	162	259	2.4138	148.8506	0.2989	1.68	0.0093	1.2552	325.0897	625.1724	4.69	129.6	180	57.8	4	41.96	1.97	2.32	2.32	10.72	19.45	1	39	25.14	1	102.7	116.7	2	1.5	0	1	1	0	0	1	1
1141	0	1	0	1	0	61.9	1.25	68.15	4.06	0.36	0.06	0.46	4.48	153	247	3.248	197.6	0.368	1.9061	0.0131	1.4941	369.0378	802.256	4.84	144.4	363	47.1	3	49.4	0.59	5.71	1.26	8.59	69.8	1	70	24.34	1	70.35	69.73	3	0.8	0	0	1	1	0	1	0
1143	1	0	0	0	0	59.3	1.9	68.8	4.22	0.12	0.04	0.46	5.35	162	323	2.2211	170	0.2421	1.6746	0.0069	1.0217	330.004	717.4	5.15	163.1	244	47	4	41.96	1.97	2.32	2.32	10.72	19.45	1	41	30.67	1	96.62	119.82	2	1.6	1	0	1	0	0	1	0
1147	0	0	0	0	0	62.2	1.77	71.05	4.21	0.24	0.03	0.4	4.11	131	217	2.3785	122.5989	0.226	1.7254	0.011	0.9514	206.4565	516.1412	5.09	156.9	242	51.8	4	41.96	1.97	2.32	2.32	10.72	19.45	1	68	26.73	1	98.17	83.06	2	1.6	1	1	1	0	0	1	0
1148	1	1	1	0	3	58.7	1.64	66.9	7.9	0.09	0.05	0.48	4.92	146	259	4.8171	157.9268	0.2927	3.4956	0.0186	2.3122	598.8585	1247.622	6.94	175.3	226	57.4	3	61.8	0.75	4.52	3.96	21.9	16.5	1	64	25.31	1	81.78	87.12	2	1	1	1	1	1	0	1	1
1149	0	0	0	0	0	58.3	0.98	63.2	2.94	0.08	0.01	0.39	5.48	100	203	3	207.1429	0.398	2.0137	0.0148	1.17	237.51	609	5.01	188.9	187	60.9	3	30.3	0.78	7.38	5.04	7.35	10.1	1	71	22.49	1	119.38	108.53	2	2	0	1	0	0	0	1	0
1150	0	0	0	0	0	60.9	1.89	70.35	1.7	0.16	0.03	0.39	4.25	123	228	0.8995	120.6349	0.2063	0.6883	0.0039	0.3508	79.981	205.0794	5.28	166.3	147	48.5	4	35.9	0.58	0.93	1.93	15.5	17.4	0	47	32.41	0	108.81	115.16	2	1	0	1	0	0	0	1	0
1152	0	1	0	0	1	63.2	1.48	70.6	2.15	0.09	0.04	0.39	3.95	132	255	1.4527	172.2973	0.2635	1.075	0.0057	0.5666	144.4713	370.4392	4.66	140.5	288	54	4	41.96	1.97	2.32	2.32	10.72	19.45	0	72	35.13	0	138.8	115.2	2	1.5	1	1	1	1	0	1	1
1156	0	0	0	0	3	58	3.09	73.45	4.6	0.32	0.05	0.54	4.29	130	230	1.4887	74.4337	0.1748	1.15	0.0065	0.8039	184.8932	342.3948	4.35	173.7	146	55.6	5	32.1	1.05	1.01	2.4	17.2	33.4	0	48	23.78	0	124.61	116.98	2	1.5	1	1	1	0	0	1	0
1159	1	0	0	0	3	60.2	0.87	64.55	3	0.07	0.03	0.46	4.36	103	237	3.4483	272.4138	0.5287	2.0979	0.0145	1.5862	375.931	817.2414	4.71	189.6	164	57.6	4	41.96	1.97	2.32	2.32	10.72	19.45	0	47	24.22	0	107.5	110.6	2	1.5	1	1	1	0	0	1	1
1160	1	1	1	0	2	61.4	1.55	69.15	2.79	0.13	0.03	0.28	5.43	157	171	1.8	110.3226	0.1806	1.402	0.0105	0.504	86.184	307.8	7.52	386	180	47.3	3	38.9	1.11	1.37	1.99	14.2	23.4	1	56	27.06	0	105.76	82.53	2	1.8	1	0	1	0	0	1	1
1162	1	0	0	0	3	54.1	2.68	67.5	4.19	0.28	0.08	0.69	4.4	104	413	1.5634	154.1045	0.2575	1.1233	0.0038	1.0788	445.5315	645.6978	4.69	201.6	208	58.8	4	25.6	1.28	1.43	0.66	23.8	17.5	0	41	26.89	0	105.73	116.52	2	1.8	1	1	1	0	0	1	1
1166	0	0	0	0	0	62.6	1.22	68.7	3.07	0.13	0.04	0.29	4.66	151	269	2.5164	220.4918	0.2377	1.8274	0.0094	0.7298	196.3039	676.9098	6.5	170.9	178	62	5	40.1	1.05	2.91	3.52	9.38	21.6	1	56	21.85	1	98.87	88.27	1	1.3	1	1	1	0	0	1	1
1170	0	1	0	0	3	60.4	3.86	79.7	2.11	0.18	0.09	0.55	4.94	147	270	0.5466	69.9482	0.1425	0.4509	0.002	0.3006	81.1749	147.5907	7.57	178.8	220	56.8	5	41.96	1.97	2.32	2.32	10.72	19.45	0	59	29.14	0	118.4	117.1	2	2	1	1	1	0	0	1	1
1171	0	1	0	0	1	59.3	1.68	67.7	5.13	0.37	0.04	0.47	3.58	113	126	3.0536	75	0.2798	2.0039	0.0242	1.4352	180.8325	384.75	4.6	181.3	774	61.3	4	41.96	1.97	2.32	2.32	10.72	19.45	1	81	27.34	1	95	77.3	2	1.7	1	0	1	0	0	1	1
1172	0	1	0	0	1	55.4	2.21	66.45	4.61	0.19	0.05	0.47	4.74	148	245	2.086	110.8597	0.2127	1.5788	0.0085	0.9804	240.1998	511.0633	5.03	197.4	200	62.3	4	41.96	1.97	2.32	2.32	10.72	19.45	0	61	31.25	0	91.91	99	2	2	1	1	1	1	0	1	1
1173	0	0	0	0	0	56.5	2.24	67.7	3.23	0.4	0.03	0.36	4.52	155	173	1.442	77.2321	0.1607	1.066	0.0083	0.5191	89.8055	249.4598	6.56	103.7	203	53.1	4	56.7	0.94	0.82	2.19	7.86	16.5	1	69	33.18	1	117.64	146.42	2	1	1	1	1	0	0	1	0
1178	0	0	0	0	0	62.3	1.92	71.9	2.63	0.26	0.02	0.41	4.32	133	257	1.3698	133.8542	0.2135	1.0077	0.0053	0.5616	144.3349	352.0365	4.9	166.9	204	48.6	3	27.9	1.45	1.49	0.59	12.7	14	1	43	27.72	0	114.54	116.37	1	1.1	1	1	1	1	0	1	1
1179	0	1	0	0	1	57.5	1.42	64.6	4.82	0.27	0.03	0.55	4.4	143	207	3.3944	145.7746	0.3873	2.1233	0.0164	1.8669	386.4486	702.6338	4.88	141.9	230	53	3	37.1	1.09	3.08	2.49	13	13.6	1	65	22.6	1	120.08	134.05	2	0.8	1	1	1	0	0	1	0
1181	0	0	0	0	0	56.4	2.47	68.75	2.64	0.33	0.07	0.55	4.3	128	256	1.0688	103.6437	0.2227	0.7719	0.0042	0.5879	150.4907	273.6194	5.16	131.9	187	52.1	5	41.96	1.97	2.32	2.32	10.72	19.45	0	49	27.53	0	81.46	86.14	1	1	1	1	1	0	0	0	1
1183	0	0	0	0	1	40.6	1.66	48.9	1.84	0.09	0.01	0.38	3.68	127	97	1.1084	58.4337	0.2289	0.8598	0.0114	0.4212	40.8569	107.5181	5.68	156.9	236	48.9	5	41.96	1.97	2.32	2.32	10.72	19.45	1	74	26.33	1	74.9	79.05	2	1.5	1	1	1	0	0	1	1
1194	0	0	1	0	0	63.5	2.83	77.65	3.98	0.03	0.01	0.4	4.55	133	174	1.4064	61.4841	0.1413	1.2171	0.0081	0.5625	97.8827	244.7067	4.96	175.9	183	49.1	4	33.6	0.45	0.97	2.36	10.9	22.6	0	71	23.88	0	93.44	78.51	2	2	1	1	1	0	0	1	1
1195	0	1	0	0	3	61.4	2.09	71.85	3.89	0.29	0.05	0.67	4.91	155	247	1.8612	118.1818	0.3206	1.2548	0.0075	1.247	308.0173	459.7273	5.01	164.2	185	55.8	4	53.6	0.68	2.45	4.8	3.64	17.6	1	58	33.41	1	104.3	102.26	2	2	0	1	1	0	0	1	1
1199	0	1	0	0	2	60.8	0.84	65	2.57	0.33	0.04	0.3	4.3	128	194	3.0595	230.9524	0.3571	1.702	0.0158	0.9179	178.0643	593.5476	6.36	208.6	252	53.2	5	37.5	1.36	2.5	2.11	12.2	11.7	1	61	28.65	0	99.76	105.84	2	1.5	0	1	0	0	0	1	0
1200	0	0	0	0	2	61.8	1.34	68.5	3.98	0.15	0.04	0.42	4.69	153	202	2.9701	150.7463	0.3134	2.041	0.0147	1.2475	251.9875	599.9701	5.09	165.9	220	43.6	4	45	1.47	1.69	1.71	11.1	17.1	1	62	27.92	0	116.45	144.22	2	0.3	1	0	0	0	0	1	0
1202	1	0	0	0	0	54.3	1.91	63.85	3.77	0.34	0.09	0.45	5.25	163	263	1.9738	137.6963	0.2356	1.3513	0.0075	0.8882	233.6018	519.1152	7.09	149.6	277	50.3	4	35.8	0.74	3.54	4.33	11.2	25.9	1	56	36.85	1	105.4	103.13	2	1.8	1	1	1	0	0	1	1
1203	0	0	0	0	1	55	2.7	68.5	4.09	0.1	0.03	0.59	5.08	159	137	1.5148	50.7407	0.2185	1.1959	0.0111	0.8937	122.4425	207.5296	4.66	169.6	183	54.7	4	65.9	0.71	2.29	4.99	24	26.4	1	70	27.72	1	87.98	84.74	2	1.5	1	1	1	1	0	1	1
1204	1	1	0	0	3	50	2.99	64.95	5.02	0.57	0.06	1.17	4.64	148	321	1.6789	107.3579	0.3913	1.048	0.0052	1.9643	630.5557	538.9365	4.17	173.4	195.89	54.03	4.25	70	2.12	3.72	11	18.5	17	1	66	32.72	1	106.65	89.66	2	1.4	1	0	1	0	0	1	1
1205	0	0	0	0	0	61	1.48	68.4	1.81	0.12	0.04	0.28	4.5	131	235	1.223	158.7838	0.1892	0.9427	0.0052	0.3424	80.4716	287.3986	5.5	164.7	180	42.3	3	58.6	0.63	1.98	1.31	7.04	19.2	0	60	22.86	0	80.78	73.84	2	0.8	1	1	1	0	0	1	1
1206	1	1	0	0	3	63.3	1.75	72.05	3.16	0.09	0.03	0.37	4.5	140	165	1.8057	94.2857	0.2114	1.4107	0.0109	0.6681	110.2389	297.9429	4.77	124.6	201	44.5	3	41.96	1.97	2.32	2.32	10.72	19.45	1	74	26.84	0	70.83	65.3	2	1.8	0	1	1	0	0	1	1
1210	0	0	0	0	1	64.8	1.44	72	2.35	0.07	0.01	0.42	4.46	139	212	1.6319	147.2222	0.2917	1.2113	0.0077	0.6854	145.3083	345.9722	5.84	148.1	221	48.9	4	64.7	1.57	1.72	5.96	10.8	25.1	1	48	25.95	0	110.73	105.55	1	1.4	1	0	0	0	0	1	1
1216	0	0	0	0	2	53	1.89	62.45	5.48	0.19	0.02	0.6	4.45	136	322	2.8995	170.3704	0.3175	2.0296	0.009	1.7397	560.1778	933.6296	5.6	150.2	235	65.2	6	102	1.6	2.72	6.58	15.4	37.4	0	79	28.07	0	122.53	105.91	2	1.7	0	1	1	0	0	1	1
1217	1	0	0	0	0	58.2	1.6	66.2	3.62	0.14	0.02	0.42	4.83	140	314	2.2625	196.25	0.2625	1.6606	0.0072	0.9503	298.3785	710.425	6.4	218.1	183	57.9	5	41.96	1.97	2.32	2.32	10.72	19.45	0	56	23.05	0	81.4	86.9	2	2	1	1	1	1	0	1	1
1218	0	1	0	0	0	59.2	2.81	73.25	3.16	0.17	0.04	0.57	4.55	144	223	1.1246	79.3594	0.2028	0.8802	0.005	0.641	142.9422	250.7758	4.69	178.9	173	57.8	4	34.7	2.14	2.43	1.07	10.1	15.2	1	57	31.48	0	88.13	94.42	2	2	1	1	1	1	0	1	1
1219	0	1	0	0	1	62.8	1.36	69.6	3	0.07	0.02	0.38	4.42	142	174	2.2059	127.9412	0.2794	1.6393	0.0127	0.8382	145.8529	383.8235	5.48	151.4	214	47.7	4	36.3	1.23	1.84	3.05	15	20.7	0	70	31.5	0	99.06	65.54	2	1.8	1	1	1	0	0	1	1
1221	0	0	0	0	2	53.7	3.09	69.15	2.88	0.2	0.05	0.48	4.91	137	397	0.932	128.479	0.1553	0.7539	0.0023	0.4474	177.6093	370.0194	4.93	195.4	192	64.1	4	69.6	1.02	0.96	1	9.39	15.7	0	51	28.95	1	85.55	79.66	2	1.3	0	1	1	0	0	1	1
1222	0	1	0	0	1	60.1	2.21	71.15	3.76	0.21	0.04	0.72	5.23	155	221	1.7014	100	0.3258	1.1824	0.0077	1.225	270.72	376	4.29	156.6	195	52.3	4	64.4	1.53	2.27	1.12	7.96	26.1	1	60	25.16	1	106.06	124.42	2	1.3	1	1	1	0	0	0	1
1223	0	1	1	0	3	51.4	2.25	62.65	5.07	0.15	0.03	0.51	4.38	125	281	2.2533	124.8889	0.2267	1.7245	0.008	1.1492	322.9252	633.1867	4.82	188.5	163	63.5	3	42	1.81	1.82	0.73	5.26	15	0	66	36.65	0	95.43	80	2	1.4	1	1	0	0	0	1	1
1226	0	0	0	0	3	58.2	2.19	69.15	2.43	0.07	0.03	0.31	4.82	138	277	1.1096	126.484	0.1416	0.9346	0.004	0.344	95.2804	307.3562	4.98	157.3	172	55.5	5	55	1.29	2.22	2.77	18.8	14	0	58	29.14	0	92.79	78.39	2	0.8	0	1	1	0	0	1	0
1227	0	0	0	0	0	63.2	1.46	70.5	3.47	0.27	0.07	0.33	5.4	166	219	2.3767	150	0.226	1.6291	0.0109	0.7843	171.765	520.5	5.85	181.4	177	46.3	5	59.9	1.03	2.48	1.9	7.92	27.9	1	66	26.83	0	104.37	94.95	2	0.9	1	1	1	0	0	1	1
1230	1	0	0	0	0	52.4	1.85	61.65	3.16	0.21	0.05	0.52	4.29	92	563	1.7081	304.3243	0.2811	1.2015	0.003	0.8882	500.0657	961.6649	5.38	202.2	169	69.7	4	35.5	1.01	1.16	0.7	8.9	13.4	0	48	28.96	0	87.24	98.1	2	1.5	1	1	1	0	0	1	1
1232	0	1	0	0	3	55	1.74	63.7	2.91	0.05	0.04	0.34	4.5	136	199	1.6724	114.3678	0.1954	1.341	0.0084	0.5686	113.1555	332.8103	5.04	205.8	158	57.4	4	41.96	1.97	2.32	2.32	10.72	19.45	0	66	22.15	0	129.7	96.5	2	1.1	1	1	1	1	0	1	0
1233	0	0	0	0	1	62	1.37	68.85	6.48	0.05	0.03	0.5	5.23	154	223	4.7299	162.7737	0.365	3.3231	0.0212	2.365	527.3869	1054.7737	5.65	146.9	235	56.6	5	49.6	0.56	2.98	2.23	8.01	15.6	0	58	28.19	0	121.25	114.89	2	1.3	1	1	1	1	0	1	0
1234	1	1	0	0	0	56.1	1.92	65.7	5.37	0.2	0.04	0.31	4.21	129	317	2.7969	165.1042	0.1615	2.1741	0.0088	0.867	274.8489	886.6094	5.65	250.5	195	68.8	5	60.3	1.42	3.03	5.63	11.6	14.1	0	68	25.39	0	96.41	99.21	2	1.5	1	1	1	1	0	1	1
1235	0	1	0	0	3	58.4	1.3	64.9	3.44	0.02	0.02	0.3	4.4	133	215	2.6462	165.3846	0.2308	2.0976	0.0123	0.7938	170.6769	568.9231	6.42	170.4	194	65.9	6	41.7	0.47	1.66	1.6	7.32	15.6	0	66	21.63	0	111.01	100.76	2	2	1	1	1	1	0	1	1
1236	0	0	0	0	1	58	2.4	70	3.03	0.15	0.05	0.56	4.89	152	314	1.2625	130.8333	0.2333	0.9589	0.004	0.707	221.998	396.425	6.03	229.4	200	59.7	5	32.4	1.14	1.44	1.99	5.63	24.3	1	61	32.69	1	111.19	110.91	2	1.4	1	1	1	0	0	1	1
1238	0	1	0	0	3	61.6	2.11	72.15	2.72	0.22	0.06	0.56	5.02	160	314	1.2891	148.8152	0.2654	0.922	0.0041	0.7219	226.6753	404.7773	5.02	175.2	225	63.1	4	31.4	3.34	1.37	8.51	17.2	23.8	1	63	29.68	0	66.29	68.8	2	1.9	1	1	1	1	0	1	1
1244	0	1	0	1	0	56.9	1.35	63.65	2.67	0.11	0.03	0.33	3.81	125	181	1.9778	134.0741	0.2444	1.467	0.0109	0.6527	118.1327	357.9778	5.82	201.8	165	57	4	43.4	0.65	3.1	0.67	8.95	31.4	0	68	26.9	0	102.63	88.94	2	1.4	1	0	1	0	0	1	1
1246	0	0	0	0	1	60.7	2.07	71.05	3.94	0.22	0.05	0.53	4.35	134	258	1.9034	124.6377	0.256	1.3728	0.0074	1.0088	260.2684	491.0725	5.67	134.3	184	56.1	4	51.9	0.72	3.16	3.68	12.3	19.1	0	68	23.12	0	84.14	67.56	2	2	1	0	0	0	0	0	1
1248	0	0	0	0	0	58.8	1.72	67.4	3.21	0.2	0.05	0.51	4.78	147	244	1.8663	141.8605	0.2965	1.2944	0.0076	0.9518	232.2398	455.3721	5.41	155.5	181	53	4	35.9	0.93	1.17	1.94	19.7	26.2	1	41	31.41	0	99.4	110.7	2	0.7	1	0	0	0	0	0	0
1250	0	0	0	0	1	60.3	2.3	71.8	2.07	0.05	0.02	0.39	4.96	154	174	0.9	75.6522	0.1696	0.75	0.0052	0.351	61.074	156.6	4.54	199.7	247	50.1	4	50.2	0.61	0.88	2.22	16	27.5	0	64	22.68	0	136.75	116.83	2	1.7	1	0	1	0	0	0	1
1253	0	1	1	0	3	64.5	1.2	70.5	4.05	0.08	0.03	0.28	4.54	144	235	3.375	195.8333	0.2333	2.5472	0.0144	0.945	222.075	793.125	10.17	179	199	51	3	28.4	1.26	3.86	3.19	7.82	27.9	1	66	22.57	1	129.76	112.91	2	1.5	1	1	0	1	0	0	0
1254	0	0	0	0	3	65	0.86	69.3	3.18	0.04	0.04	0.17	5.06	152	259	3.6977	301.1628	0.1977	2.8649	0.0143	0.6286	162.8086	957.6977	5.15	152.5	204	50.3	4	44.9	0.68	1.33	2.6	9.81	29.4	0	70	22.58	0	106.67	108.67	2	1	1	0	0	0	0	0	0
1257	0	0	0	0	1	62.3	1.15	68.05	1.78	0.19	0.03	0.35	4.03	126	207	1.5478	180	0.3043	1.0349	0.0075	0.5417	112.14	320.4	4.75	144.7	213	45.6	5	47.1	1.06	1.23	1.43	7.01	16.9	0	46	23.51	0	109.1	114.8	2	0.8	1	1	1	0	0	0	0
1259	0	0	0	0	3	62.4	2.09	72.85	2.75	0.15	0.05	0.4	3.19	125	282	1.3158	134.9282	0.1914	1.0223	0.0047	0.5263	148.4211	371.0526	4.23	160	178	47.1	3	41.96	1.97	2.32	2.32	10.72	19.45	1	71	21.8	1	118	118.8	2	1.8	1	1	0	1	0	0	1
1261	0	0	0	0	3	59.7	1.92	69.3	3	0.08	0.05	48	4.09	124	325	1.5625	169.2708	25	0.0599	0.0048	75	24375	507.8125	5.14	174.8	193	51.7	5	24.9	0.81	1.17	0.76	11.9	16.9	0	55	34.13	0	103.04	114.4	2	1	1	0	1	0	0	0	1
1262	0	0	0	0	1	59.2	1.33	65.85	1.8	0.11	0.05	0.32	4.41	129	236	1.3534	177.4436	0.2406	0.9945	0.0057	0.4331	102.2075	319.3985	10.33	177.2	262	51.4	6	26.6	0.69	0.86	1.63	8.72	27.5	0	62	30.12	0	106.6	151.78	2	1.8	1	0	0	0	1	0	1
1263	1	1	0	0	0	60.4	2.94	75.1	4.02	0.14	0.04	0.56	4.78	151	295	1.3673	100.3401	0.1905	1.0924	0.0046	0.7657	225.8857	403.3673	7.33	138.8	232	63.9	5	32.4	0.96	2.63	2.4	10.6	18.8	0	63	24.09	0	115.84	115.04	2	1.3	1	0	1	0	0	0	1
1268	0	0	0	0	2	64.6	1.97	74.45	5.45	0.28	0.03	0.6	4.99	157	348	2.7665	176.6497	0.3046	1.8924	0.0079	1.6599	577.6447	962.7411	5.9	220.9	222	49	5	35.6	1.21	2.23	4.15	7.71	16.9	1	56	26.2	0	95.86	104.74	2	1.8	1	1	1	0	0	0	0
1269	0	0	0	0	1	59.7	3	74.7	4.5	0.1	0	0.21	5.03	145	230	1.5	76.6667	0.07	1.3595	0.0065	0.315	72.45	345	5.28	180.4	335	58.2	4	54	2.59	2.57	1.78	10.4	18.1	0	51	26.11	0	113.36	114.99	2	2	1	1	1	0	0	1	0
1270	1	0	0	0	2	44.9	2.55	57.65	3.31	0.12	0.04	0.39	4.95	160	208	1.298	81.5686	0.1529	1.0677	0.0062	0.5062	105.2969	269.9922	5.01	173.4	195.89	54.03	4.25	41.96	1.97	2.32	2.32	10.72	19.45	1	65	24.73	1	93.92	96.71	2	1.7	1	0	0	0	0	0	1
1271	0	0	0	0	2	55.9	1.54	63.6	2.6	0.15	0.02	0.35	4.52	137	186	1.6883	120.7792	0.2273	1.2621	0.0091	0.5909	109.9091	314.026	5.02	178.6	178	48.7	3	53.1	1.87	3.49	3.94	9.7	20.1	1	65	30.41	0	114.26	110.46	2	2	1	1	0	1	0	0	1
1272	0	0	0	0	3	59.5	2.16	70.3	2.51	0.07	0.02	0.49	4.57	132	296	1.162	137.037	0.2269	0.9161	0.0039	0.5694	168.5419	343.963	4.99	164.3	172	54.3	5	23.6	0.78	2.1	3.81	8.12	13.8	0	53	30.06	0	85.13	80.03	2	2	1	0	0	0	1	0	1
1274	0	0	0	0	1	55.3	1.88	64.7	2.41	0.28	0.04	0.49	4.49	131	254	1.2819	135.1064	0.2606	0.8959	0.005	0.6281	159.5471	325.6064	4.89	242.5	253	60.2	6	41.96	1.97	2.32	2.32	10.72	19.45	0	63	26.99	0	95.57	87.69	2	0.8	1	1	0	0	0	0	0
1275	0	1	0	0	1	59.7	2.54	72.4	5.42	0.27	0.08	0.77	5.67	124	378	2.1339	148.8189	0.3031	1.4809	0.0056	1.6431	621.0808	806.5984	4.05	174.3	197	58.6	5	58	0.77	1.17	4.23	5.66	14.4	1	59	25.48	1	104.65	137.18	2	1.2	0	0	0	0	0	0	1
1277	0	0	0	0	2	60.5	1.67	68.85	2.48	0.09	0.03	0.25	4.06	127	257	1.485	153.8922	0.1497	1.2157	0.0058	0.3713	95.4132	381.6527	6.75	208.9	152	49.3	5	27.2	1.8	2.18	1.03	10.7	15.6	0	45	22.67	0	116.69	115.09	2	1	1	0	1	0	0	1	1
1278	0	0	0	0	0	62	1.69	70.45	1.86	0.07	0.02	0.32	5.21	151	301	1.1006	178.1065	0.1893	0.8857	0.0037	0.3522	106.009	331.2781	5.92	142.9	220	47.1	5	40	0.78	1.6	7.39	7.27	22.1	1	47	32.56	0	89.58	104.97	2	1.3	1	0	0	1	0	0	0
1281	0	0	0	0	3	62.3	1.32	68.9	1.96	0.3	0.04	0.31	4.4	138	257	1.4848	194.697	0.2348	0.9949	0.0058	0.4603	118.2979	381.6061	4.11	179.4	143	46.6	4	59.2	1.53	2.81	4.16	7.19	19	1	66	19.91	1	109.61	111.36	2	1.5	1	0	0	0	1	1	1
1282	0	0	0	0	2	58.3	2.48	70.7	2.67	0.16	0.02	0.58	4.62	140	236	1.0766	95.1613	0.2339	0.8241	0.0046	0.6244	147.3668	254.0806	4.97	222.7	183	75.3	6	35.7	1.34	1.62	2.02	10	15.3	1	59	21.47	1	103.88	104.6	2	1.8	1	0	1	0	0	1	1
1285	0	0	0	0	1	56.7	1.14	62.4	2.77	0.24	0.02	0.26	3.94	120	177	2.4298	155.2632	0.2281	1.6687	0.0137	0.6318	111.8205	430.0789	5.1	147.6	151	52.2	4	41.96	1.97	2.32	2.32	10.72	19.45	0	73	21.86	0	132.6	92.1	2	1.2	1	0	0	0	0	0	0
1290	0	1	0	0	1	63	1.22	69.1	2.23	0.04	0.01	0.18	4.57	126	177	1.8279	145.082	0.1475	1.5379	0.0103	0.329	58.2359	323.5328	4.92	249.7	182	47.5	4	30.3	1.33	1.26	2.39	11.7	16.8	0	54	26.6	0	111.78	85.86	2	1.8	1	0	1	0	0	0	0
1291	0	0	0	0	0	56.4	1.77	65.25	3.03	0.11	0.02	0.53	5.13	157	224	1.7119	126.5537	0.2994	1.2469	0.0076	0.9073	203.2325	383.4576	4.74	175.6	207	51.8	3	29	1.31	3.42	1.95	5.08	14.9	1	62	23.74	0	105.45	114.16	2	1.4	1	0	0	0	0	0	0
1292	0	0	0	0	2	53.9	1.75	62.65	4.22	0.12	0.03	0.63	4.45	145	244	2.4114	139.4286	0.36	1.668	0.0099	1.5192	370.6848	588.3886	4.62	119.1	216	46.9	5	45.1	1.53	2.63	3.28	8.07	22.2	1	69	29.34	1	126.24	111.43	3	2	1	1	0	0	0	0	1
1293	1	1	1	0	3	58.7	2.88	73.1	1.98	0.09	0.02	0.43	4.71	142	236	0.6875	81.9444	0.1493	0.5789	0.0029	0.2956	69.7675	162.25	6.98	219.7	241	59.2	5	58.5	0.81	3.35	4.35	13.3	19.1	0	65	35.66	0	111.44	102.29	3	1.3	1	0	0	0	0	1	1
1295	0	1	0	0	1	59.8	1.96	69.6	3.28	0.14	0.02	0.45	4.54	138	176	1.6735	89.7959	0.2296	1.2763	0.0095	0.7531	132.5388	294.5306	5.66	169	227	48.8	4	21.6	1.06	1.88	5.1	11.2	22.1	1	67	24.2	1	106.4	84.98	2	1.7	1	1	1	0	0	0	1
1296	0	1	0	1	1	56.1	2.21	67.15	2.61	0.09	0.03	0.41	4.99	146	196	1.181	88.6878	0.1855	0.9526	0.006	0.4842	94.9048	231.4751	4.79	197.4	172	57.8	4	41.96	1.97	2.32	2.32	10.72	19.45	0	55	21.99	0	107.5	148.2	2	1.8	1	1	1	0	0	1	0
1297	0	0	0	0	1	61.7	1.77	70.55	2.32	0.1	0.03	0.31	4.44	128	272	1.3107	153.6723	0.1751	1.0498	0.0048	0.4063	110.5211	356.5198	4.52	179	202	52.8	4	33.1	0.81	1.85	3.35	10.2	18	0	55	23.23	1	106.45	111.04	2	1.3	1	1	0	0	0	1	0
1298	0	0	1	0	0	56.6	1.91	66.15	4.18	0.13	0.02	0.38	3.59	94	294	2.1885	153.9267	0.199	1.7131	0.0074	0.8316	244.4972	643.4136	6.54	328.4	199	52.7	3	37.8	0.38	2.38	2.63	10.9	17.7	0	69	25.78	0	94.21	97.26	2	1.5	1	1	0	0	0	1	0
1301	0	0	1	0	1	62.7	2.45	74.95	4.76	0.03	0.08	0.55	4.66	151	187	1.9429	76.3265	0.2245	1.5305	0.0104	1.0686	199.8229	363.3143	8.97	168.8	196	51.5	5	41.96	1.97	2.32	2.32	10.72	19.45	1	64	20.81	1	79.78	80.82	2	1.5	0	0	0	0	0	1	0
1302	0	1	0	0	0	59.1	1.85	68.35	2.66	0.14	0.04	0.32	4.27	131	239	1.4378	129.1892	0.173	1.1319	0.006	0.4601	109.9658	343.6432	5.49	159.7	197	52.3	6	41.96	1.97	2.32	2.32	10.72	19.45	0	69	23.44	0	130.17	89.32	2	1.3	0	1	0	1	0	0	0
1303	0	0	0	0	3	57.1	1.78	66	4.15	0.18	0.06	0.42	4.51	134	242	2.3315	135.9551	0.236	1.7008	0.0096	0.9792	236.9697	564.2135	4.92	135.1	181	49.1	4	41.96	1.97	2.32	2.32	10.72	19.45	0	67	24.34	0	83.7	75.6	2	1.5	1	1	1	0	0	1	0
1304	0	0	0	0	0	60.2	1.66	68.5	1.98	0.1	0.03	0.39	4.43	133	312	1.1928	187.9518	0.2349	0.9083	0.0038	0.4652	145.1364	372.1446	4.22	198.8	180	48.5	5	36.6	1.01	1.94	2.92	13.3	15.2	0	60	23.88	0	125.64	75.2	2	1.5	1	0	0	0	0	1	0
1308	0	1	1	0	2	59.4	1.51	66.95	2.27	0.19	0.04	0.36	4.7	143	297	1.5033	196.6887	0.2384	1.081	0.0051	0.5412	160.734	446.4834	7.25	176.1	199	57.8	3	54.3	0.92	1.79	17.2	7.29	19	0	72	27.68	0	140.94	79.53	2	1.1	1	0	1	0	0	0	0
1313	0	1	0	0	1	62.9	1.82	72	3.66	0.03	0.02	0.41	4.11	126	237	2.011	130.2198	0.2253	1.6053	0.0085	0.8245	195.4078	476.6044	4.67	158.4	211	47.8	3	40.5	1.07	3.48	2.23	5.67	22.9	0	56	23.03	0	93.39	112.25	2	1.5	1	1	1	1	0	1	0
1314	0	0	1	0	1	56.2	2.06	66.5	4.04	0.07	0.02	0.5	5.07	163	259	1.9612	125.7282	0.2427	1.5245	0.0076	0.9806	253.9709	507.9417	8.24	202.4	206	64.6	6	37.9	0.34	3.36	4.97	6.15	18.9	1	69	22.84	0	93.78	102.72	2	1.5	0	1	0	0	0	1	0
1316	0	0	0	0	3	66.7	2.25	77.95	4.69	0.29	0.04	0.78	4.07	139	286	2.0844	127.1111	0.3467	1.3958	0.0073	1.6259	464.9979	596.1511	5.04	140	171	50.7	4	41.96	1.97	2.32	2.32	10.72	19.45	1	53	26.37	1	104.65	137.18	2	2	0	1	0	0	0	1	1
1317	0	0	0	0	2	53.3	1.66	61.6	2.45	0.12	0.02	0.33	4.04	119	294	1.4759	177.1084	0.1988	1.1502	0.005	0.487	143.1922	433.9157	4.58	216.5	211	49.1	4	17.7	1.13	1.27	3.22	15.1	14.6	0	44	24.17	0	116.11	97.44	1	2	1	0	0	0	0	1	0
1319	0	1	0	0	2	65.7	2.23	76.85	2.89	0.42	0.03	0.47	4.92	149	187	1.296	83.8565	0.2108	0.9175	0.0069	0.6091	113.9023	242.3453	5.2	133.7	169	50.8	3	41.6	1.58	2.99	1.68	9.97	49.3	1	52	26.83	0	86.08	129.43	2	1.3	1	0	0	0	0	1	0
1320	0	0	0	0	0	60.2	1.57	68.05	3.82	0.05	0.01	0.29	4.08	120	181	2.4331	115.2866	0.1847	1.9896	0.0134	0.7056	127.7145	440.3949	4.3	225.6	182	48.7	3	33.7	0.84	1.61	2.45	5.55	16	0	31	22.27	0	101.24	101.88	2	0.6	0	0	0	0	0	1	0
1321	0	1	0	0	3	58.3	2.17	69.15	2.89	0.25	0.08	0.46	5.72	174	215	1.3318	99.0783	0.212	0.9764	0.0062	0.6126	131.7147	286.3364	4.45	183.5	264	50.2	4	44	1.87	1.69	1.05	12.2	22.8	1	71	25.88	1	120	138.2	2	1.3	0	0	1	0	0	1	1
1323	0	0	0	0	3	62.5	1.43	69.65	2.69	0.07	0.03	0.33	4.4	132	120	1.8811	83.9161	0.2308	1.4462	0.0157	0.6208	74.4923	225.7343	4.42	150.8	240	50.9	2	42.9	0.85	3.31	1.69	13.6	11.5	0	52	19.31	0	117.8	115.04	1	1.5	1	1	1	0	0	0	0
1324	0	1	0	0	1	58.8	2.2	69.8	4	0.01	0.03	0.34	4.83	140	254	1.8182	115.4545	0.1545	1.5504	0.0072	0.6182	157.0182	461.8182	5.4	195.3	156	51.7	4	72.9	1.02	2.19	2.35	14.5	15.2	0	62	28.04	0	116.03	90.31	2	2	1	1	0	0	0	0	0
1328	0	1	1	0	3	57.5	1.71	66.05	3.36	0.09	0.02	0.32	4.88	141	234	1.9649	136.8421	0.1871	1.5701	0.0084	0.6288	147.1326	459.7895	5.7	161.7	190	56.6	4	56.2	0.5	2.23	1.61	10.7	16.6	0	68	21.11	0	147	135.42	2	1	1	0	1	0	0	1	1
1331	0	1	0	0	1	40.3	1.17	46.15	3.33	0.23	0.04	0.43	4.76	135	221	2.8462	188.8889	0.3675	1.7807	0.0129	1.2238	270.47	629	5.92	173.4	195.89	54.03	4.25	65.1	1.02	6.52	4.24	18.9	14.2	1	71	23.39	1	82.38	81.87	2	1.8	1	1	1	1	0	1	1
1332	0	0	0	0	1	66.1	1.81	75.15	1.75	0.1	0.01	0.28	3.87	121	180	0.9669	99.4475	0.1547	0.7955	0.0054	0.2707	48.7293	174.0331	4.53	161.9	169	44.6	3	30.5	0.5	1.11	1.35	10.1	20.9	0	59	20.83	0	87.01	95.17	2	1.7	0	1	1	0	0	1	0
1333	0	1	0	0	1	62.7	2.67	76.05	3.01	0.11	0.03	0.4	4.11	121	319	1.1273	119.4757	0.1498	0.9377	0.0035	0.4509	143.8487	359.6217	5.81	127.9	168	54	4	36.7	0.72	3.04	0.63	6.83	10.1	0	65	27.78	0	101.4	94.43	2	1.5	1	1	1	0	0	0	1
1334	0	0	0	0	1	58.7	3.14	74.4	3.15	0.13	0.05	0.44	4.68	142	276	1.0032	87.8981	0.1401	0.8378	0.0036	0.4414	121.8268	276.879	5.07	223.8	171	53.1	4	42.5	0.79	0.91	0.98	10.1	19	0	52	25.45	0	117.51	98.12	2	1.2	1	1	1	0	0	1	1
1335	0	1	1	0	0	52.7	1.74	61.4	3.26	0.22	0.05	0.44	5.1	162	270	1.8736	155.1724	0.2529	1.3306	0.0069	0.8244	222.5793	505.8621	6.49	228.4	201	67.6	5	41.7	1.53	3.4	2.3	13.3	17.4	1	64	27.58	1	81.87	101.85	2	0.8	1	0	0	0	0	1	0
1336	1	0	0	0	1	63	1.63	71.15	2.95	0.15	0.04	0.31	4.66	138	295	1.8098	180.9816	0.1902	1.385	0.0061	0.561	165.5077	533.8957	4.96	117.9	170	54.3	7	40.1	1.27	2.21	1.91	5.88	20.9	1	67	25.35	0	104.44	110.16	2	1.8	1	1	1	1	0	1	1
1338	0	0	0	0	0	60	1.1	65.5	2.46	0.08	0.02	0.33	3.56	120	191	2.2364	173.6364	0.3	1.6078	0.0117	0.738	140.958	427.1455	4.89	168.1	205	50.4	3	41.96	1.97	2.32	2.32	10.72	19.45	1	64	17.96	1	79.83	84.81	2	2	1	1	1	0	0	1	1
1341	1	0	0	0	1	54.9	1.79	63.85	2.83	0.07	0.03	0.57	4.47	132	275	1.581	153.6313	0.3184	1.1504	0.0057	0.9012	247.8226	434.7765	4.69	274.3	357	58.6	3	41.96	1.97	2.32	2.32	10.72	19.45	0	53	28.52	0	111.6	114.7	2	1.7	1	0	1	0	0	1	1
1342	0	0	0	0	2	63.4	1.42	70.5	3.36	0.3	0.04	0.36	4.75	149	272	2.3662	191.5493	0.2535	1.5849	0.0087	0.8518	231.698	643.6056	5.31	133.1	155	45.6	3	30.2	1.38	2.71	1.45	4.26	16.4	1	59	21.05	1	107.91	104.6	2	1.3	1	1	0	0	0	1	1
1343	0	1	0	0	3	50.6	0.74	54.3	12.61	0	0.02	1.59	3.59	121	221	17.0405	298.6486	2.1486	5.366	0.0771	27.0945	5987.8755	3765.9595	5.87	150.7	285	115.5	4	19.3	1.62	2.15	0.4	12.7	21	1	63	25.25	1	107.79	100.18	2	1	0	1	0	0	0	1	0
1346	0	0	0	0	2	55.6	1.88	65	5.17	0.18	0.06	0.8	4.4	141	242	2.75	128.7234	0.4255	1.7705	0.0114	2.2	532.4	665.5	4.48	284.5	193	64.2	5	41.96	1.97	2.32	2.32	10.72	19.45	1	60	22.2	1	97.2	95.4	2	1.5	1	0	1	1	0	1	1
1347	0	0	0	0	2	62.5	1.29	68.95	2.88	0.13	0.09	0.4	5.1	159	182	2.2326	141.0853	0.3101	1.5079	0.0123	0.893	162.5302	406.3256	4.66	144.4	169	48.3	4	40.9	1.16	2.22	1.96	12.1	17.9	1	60	23.66	0	83.3	91.9	2	2	1	1	1	1	0	1	1
1352	0	0	0	0	0	61.8	2.16	72.6	2.71	0.15	0.03	0.46	4.67	140	366	1.2546	169.4444	0.213	0.9679	0.0034	0.5771	211.2294	459.1944	5.3	259.4	177	58.7	4	56.1	0.43	1.8	1.84	9.86	17.6	0	61	22.6	0	110.62	86.95	2	1.5	1	0	0	0	0	1	1
1353	0	0	0	0	3	59.2	2.14	69.9	3.04	0.15	0.01	0.48	4.4	143	207	1.4206	96.729	0.2243	1.0935	0.0069	0.6819	141.1469	294.0561	4.48	149.3	143	54.5	4	51.2	0.94	3.13	0.86	4.78	21.6	1	48	25.16	0	112.76	120.87	1	1.2	1	1	0	0	0	1	1
1355	0	0	0	0	1	60.1	1.85	69.35	3.15	0.16	0.05	0.39	4.15	130	241	1.7027	130.2703	0.2108	1.2857	0.0071	0.6641	160.037	410.3514	4.79	183.3	138	51.3	3	62.3	0.7	1	1.79	18.1	16.5	0	45	23.71	0	112.23	113.53	2	1	1	0	0	0	0	0	0
1359	0	0	0	0	2	55.4	2.19	66.35	2.43	0.28	0.06	0.49	4.76	138	302	1.1096	137.8995	0.2237	0.8046	0.0037	0.5437	164.197	335.0959	4.63	177.1	201	58.3	4	45.5	2.14	2.64	1.63	7.37	19.6	0	62	22.86	0	99.91	94.08	2	2	1	1	1	0	0	0	1
1361	0	1	0	0	0	59.1	2.23	70.25	2.95	0.04	0.02	0.35	4.39	135	248	1.3229	111.2108	0.157	1.1174	0.0053	0.463	114.8251	328.0717	5.26	166	215	57.2	4	50	0.92	2.69	1.02	9.02	24.3	0	64	23.68	0	109.09	88.24	2	1.5	1	0	0	0	0	1	0
1366	0	0	0	0	0	60.1	2.48	72.5	5.55	0.17	0.03	0.7	4.36	135	280	2.2379	112.9032	0.2823	1.642	0.008	1.5665	438.629	626.6129	5.67	222.4	255	67.7	6	22.9	0.97	4.65	0.81	13	22.8	0	63	28.19	0	80.05	45	2	2	1	1	0	0	0	1	0
1367	0	1	1	0	1	58.5	4.33	80.15	3.84	0.28	0.05	0.73	4.6	140	230	0.8868	53.1178	0.1686	0.7124	0.0039	0.6474	148.8998	203.9723	5.73	143.3	213	49.5	5	33.7	2	2.43	10.9	13	26.3	1	76	27.04	1	56.37	53.56	2	1.5	1	0	0	0	0	0	1
1370	0	0	0	0	0	57.6	3.74	76.3	1.72	0.05	0.03	0.44	5.08	150	233	0.4599	62.2995	0.1176	0.4038	0.002	0.2024	47.1482	107.1551	5.06	200.2	168	58.2	6	31	0.73	9.33	1.04	7.52	19.3	0	60	26.84	0	115.14	106.73	2	1.2	1	0	1	0	0	1	0
1377	0	0	0	0	0	67.5	1.66	75.8	2.44	0.07	0	0.33	4.74	155	169	1.4699	101.8072	0.1988	1.1845	0.0087	0.4851	81.9752	248.4096	4.3	174.8	206	50	3	41.96	1.97	2.32	2.32	10.72	19.45	1	63	28.72	0	117.4	97.3	2	1	1	1	1	0	0	1	1
1378	0	1	0	0	1	60.3	0.54	63	2.46	0.14	0.02	0.12	4.66	138	169	4.5556	312.963	0.2222	3	0.027	0.5467	92.3867	769.8889	5.16	186.4	174	50.6	6	49.5	1.13	2.18	2.18	12.2	11.3	0	63	21.1	0	101.05	82.19	2	1.5	1	0	1	0	0	0	1
1379	0	0	0	0	3	63.9	2.79	77.85	3.66	0.22	0.04	0.52	5.03	157	254	1.3118	91.0394	0.1864	1.0252	0.0052	0.6822	173.2662	333.2043	4.59	147.6	243	46.2	3	35.4	0.96	2.76	3.97	7.64	22.5	1	67	25.56	1	78.04	79.39	2	1.5	1	0	0	0	0	1	1
1380	0	0	0	0	3	67.7	1.84	76.9	3.12	0.13	0.03	0.5	4.21	139	265	1.6957	144.0217	0.2717	1.248	0.0064	0.8478	224.6739	449.3478	5.22	151.6	170	47.6	3	41.4	1.64	2.58	2.9	6.85	20.6	1	39	24.28	1	108.86	75.65	1	1.8	1	0	0	0	0	1	1
[truncated: 28 more columns]
